# Supplementary material for: Social sensing of floods in the UK
Source: PLoS One. 2018 Jan 31;13(1):e0189327. doi: 10.1371/journal.pone.0189327 (PMC5791948; doi:10.1371/journal.pone.0189327)
Supplement: S1 File — (CSV) [file pone.0189327.s001.csv]

obsID	CountyID	impactLevel	FloodSource	countyName	EARegion	AltCountyName	ObservationDate	ImpactLevelDescription	FloodSourceDescription
1571	13	3	R	Cumbria	Northwest - Warrington	Cumbria	01/01/2015	Minor	River
1571	7	3	S	Greater Manchester	Northwest - Warrington	Gtr Manchester	01/01/2015	Minor	Surface water
1572	30	3	R	North Yorkshire	Northeast - Leeds	N Yorkshire	07/01/2015	Minor	River
1573	75	3	S	Thurrock	Anglian - Peterborough	Thurrock	08/01/2015	Minor	Surface water
1573	18	3	R	East Sussex	Southeast South - Worthing	E Sussex	08/01/2015	Minor	River
1573	18	3	S	East Sussex	Southeast South - Worthing	E Sussex	08/01/2015	Minor	Surface water
1573	87	3	S	Isle of Wight	Southeast South - Worthing	Isle of Wight	08/01/2015	Minor	Surface water
1573	23	3	S	Kent	Southeast South - Worthing	Kent	08/01/2015	Minor	Surface water
1573	85	3	R	Portsmouth	Southeast South - Worthing	Portsmouth	08/01/2015	Minor	River
1573	85	3	S	Portsmouth	Southeast South - Worthing	Portsmouth	08/01/2015	Minor	Surface water
1573	39	3	S	West Sussex	Southeast South - Worthing	W Sussex	08/01/2015	Minor	Surface water
1573	89	3	R	Gwynedd	Wales	Gwynedd	08/01/2015	Minor	River
1574	27	3	C	Norfolk	Anglian - Peterborough	Norfolk	10/01/2015	Minor	Coastal \ tidal
1574	36	3	C	Suffolk	Anglian - Peterborough	Suffolk	10/01/2015	Minor	Coastal \ tidal
1575	27	3	S	Norfolk	Anglian - Peterborough	Norfolk	12/01/2015	Minor	Surface water
1575	89	3	R	Gwynedd	Wales	Gwynedd	12/01/2015	Minor	River
1576	19	3	S	Essex	Anglian - Peterborough	Essex	14/01/2015	Minor	Surface water
1576	11	3	S	Cheshire	Northwest - Warrington	Cheshire	14/01/2015	Minor	Surface water
1576	21	3	R	Hampshire	Southeast South - Worthing	Hampshire	14/01/2015	Minor	River
1576	23	3	R	Kent	Southeast South - Worthing	Kent	14/01/2015	Minor	River
1576	16	3	R	Dorset	Southwest - Exeter	Dorset	14/01/2015	Minor	River
1576	97	3	S	Carmarthenshire	Wales	Carmarthenshire	14/01/2015	Minor	Surface water
1576	89	3	R	Gwynedd	Wales	Gwynedd	14/01/2015	Minor	River
1576	103	3	R	Merthyr Tydfil	Wales	Merthyr Tydfil	14/01/2015	Minor	River
1576	107	3	R	Monmouthshire	Wales	Monmouthshire	14/01/2015	Minor	River
1576	94	3	R	Powys	Wales	Powys	14/01/2015	Minor	River
1576	102	3	R	Rhondda, Cynon, Taff	Wales	Rhondda Cynon Taff	14/01/2015	Minor	River
1577	10	3	R	Cambridgeshire	Anglian - Peterborough	Cambridgeshire	15/01/2015	Minor	River
1577	30	3	S	North Yorkshire	Northeast - Leeds	N Yorkshire	15/01/2015	Minor	Surface water
1577	18	3	R	East Sussex	Southeast South - Worthing	E Sussex	15/01/2015	Minor	River
1577	21	3	R	Hampshire	Southeast South - Worthing	Hampshire	15/01/2015	Minor	River
1577	21	3	S	Hampshire	Southeast South - Worthing	Hampshire	15/01/2015	Minor	Surface water
1577	87	3	R	Isle of Wight	Southeast South - Worthing	Isle of Wight	15/01/2015	Minor	River
1577	87	3	S	Isle of Wight	Southeast South - Worthing	Isle of Wight	15/01/2015	Minor	Surface water
1577	39	3	S	West Sussex	Southeast South - Worthing	W Sussex	15/01/2015	Minor	Surface water
1577	34	3	R	Somerset	Southwest - Exeter	Somerset	15/01/2015	Minor	River
1577	32	3	R	Oxfordshire	Southeast North - Reading	Oxfordshire	15/01/2015	Minor	River
1577	37	3	S	Surrey	Southeast North - Reading	Surrey	15/01/2015	Minor	Surface water
1578	69	3	S	Bournemouth	Southwest - Exeter	Bournemouth	21/01/2015	Minor	Surface water
1578	16	3	S	Dorset	Southwest - Exeter	Dorset	21/01/2015	Minor	Surface water
1578	70	3	S	Poole	Southwest - Exeter	Poole	21/01/2015	Minor	Surface water
1579	12	3	C	Cornwall and Isles of Scilly	Southwest - Exeter	Cornwall & Isles of Scilly	20/02/2015	Minor	Coastal \ tidal
1580	30	3	C	North Yorkshire	Northeast - Leeds	N Yorkshire	22/02/2015	Minor	Coastal \ tidal
1632	14	3	R	Derbyshire	Midlands - Solihull	Derbyshire	31/03/2015	Minor	River
1632	7	3	R	Greater Manchester	Northwest - Warrington	Gtr Manchester	31/03/2015	Minor	River
1632	14	3	S	Derbyshire	Midlands - Solihull	Derbyshire	31/03/2015	Minor	Surface water
1632	7	3	S	Greater Manchester	Northwest - Warrington	Gtr Manchester	31/03/2015	Minor	Surface water
1633	7	3	S	Greater Manchester	Northwest - Warrington	Gtr Manchester	31/03/2015	Minor	Surface water
1633	5	3	S	West Yorkshire	Northeast - Leeds	W Yorkshire	31/03/2015	Minor	Surface water
1620	2	3	S	South Yorkshire	Northeast - Leeds	S Yorkshire	01/04/2015	Minor	Surface water
1620	10	3	S	Cambridgeshire	Anglian - Peterborough	Cambridgeshire	01/04/2015	Minor	Surface water
1620	26	3	S	Lincolnshire	Anglian - Peterborough	Lincolnshire	01/04/2015	Minor	Surface water
1620	27	3	S	Norfolk	Anglian - Peterborough	Norfolk	01/04/2015	Minor	Surface water
1620	28	3	S	Northamptonshire	Anglian - Peterborough	Northamptonshire	01/04/2015	Minor	Surface water
1620	31	3	S	Nottinghamshire	Midlands - Solihull	Nottinghamshire	01/04/2015	Minor	Surface water
1620	36	3	S	Suffolk	Anglian - Peterborough	Suffolk	01/04/2015	Minor	Surface water
1620	51	3	S	Kingston upon Hull, City of	Northeast - Leeds	Kingston upon Hull	01/04/2015	Minor	Surface water
1620	52	3	S	East Riding of Yorkshire	Northeast - Leeds	E Riding of Yorkshire	01/04/2015	Minor	Surface water
1620	53	3	S	North East Lincolnshire	Anglian - Peterborough	NE Lincolnshire	01/04/2015	Minor	Surface water
1620	54	3	S	North Lincolnshire	Midlands - Solihull	N Lincolnshire	01/04/2015	Minor	Surface water
1620	58	3	S	Rutland	Anglian - Peterborough	Rutland	01/04/2015	Minor	Surface water
1620	72	3	S	Peterborough	Anglian - Peterborough	Peterborough	01/04/2015	Minor	Surface water
1637	109			Cardiff	Wales	Cardiff	14/05/2015
1638	89			Gwynedd	Wales	Gwynedd	01/06/2015
1638	24			Lancashire	Northwest - Warrington	Lancashire	01/06/2015
1638	94			Powys	Wales	Powys	01/06/2015
1638	102			Rhondda, Cynon, Taff	Wales	Rhondda Cynon Taff	01/06/2015
1640	102	3	S	Rhondda, Cynon, Taff	Wales	Rhondda Cynon Taff	01/06/2015	Minor	Surface water
1639	23			Kent	Southeast South - Worthing	Kent	03/06/2015
1642	10			Cambridgeshire	Anglian - Peterborough	Cambridgeshire	05/06/2015
1642	23			Kent	Southeast South - Worthing	Kent	05/06/2015
1642	36			Suffolk	Anglian - Peterborough	Suffolk	05/06/2015
1641	10	3	S	Cambridgeshire	Anglian - Peterborough	Cambridgeshire	05/06/2015	Minor	Surface water
1641	23	3	S	Kent	Southeast South - Worthing	Kent	05/06/2015	Minor	Surface water
1641	36	3	S	Suffolk	Anglian - Peterborough	Suffolk	05/06/2015	Minor	Surface water
1643	59	3	S	Nottingham	Midlands - Solihull	Nottingham	13/06/2015	Minor	Surface water
1643	4	3	S	West Midlands	Midlands - Solihull	W Midlands	13/06/2015	Minor	Surface water
1648	6			Greater London	Southeast North - Reading	Gtr London	20/06/2015
1648	22			Hertfordshire	Southeast North - Reading	Hertfordshire	20/06/2015
1648	79			Reading	Southeast North - Reading	Reading	20/06/2015
1645	6	3	S	Greater London	Southeast North - Reading	Gtr London	20/06/2015	Minor	Surface water
1645	79	3	S	Reading	Southeast North - Reading	Reading	20/06/2015	Minor	Surface water
1646	6	3	S	Greater London	Southeast North - Reading	Gtr London	20/06/2015	Minor	Surface water
1646	79	3	S	Reading	Southeast North - Reading	Reading	20/06/2015	Minor	Surface water
1647	6			Greater London	Southeast North - Reading	Gtr London	20/06/2015
1647	79			Reading	Southeast North - Reading	Reading	20/06/2015
1644	6	3	S	Greater London	Southeast North - Reading	Gtr London	20/06/2015	Minor	Surface water
1644	79	3	S	Reading	Southeast North - Reading	Reading	20/06/2015	Minor	Surface water
1649	6			Greater London	Southeast North - Reading	Gtr London	28/06/2015
1651	3			Tyne and Wear	Northeast - Leeds	Tyne and Wear	01/07/2015
1650	15	3	S	Devon	Southwest - Exeter	Devon	02/07/2015	Minor	Surface water
1655	69	3	S	Bournemouth	Southwest - Exeter	Bournemouth	03/07/2015	Minor	Surface water
1655	16	3	S	Dorset	Southwest - Exeter	Dorset	03/07/2015	Minor	Surface water
1655	40	3	S	Wiltshire	Southwest - Exeter	Wiltshire	03/07/2015	Minor	Surface water
1652	69	3	S	Bournemouth	Southwest - Exeter	Bournemouth	03/07/2015	Minor	Surface water
1676	2	3	S	South Yorkshire	Northeast - Leeds	S Yorkshire	04/07/2015	Minor	Surface water
1670	43			Middlesbrough	Northeast - Leeds	Middlesbrough	04/07/2015
1670	45			Stockton-on-Tees	Northeast - Leeds	Stockton-on-Tees	04/07/2015
1653	52	3	R	East Riding of Yorkshire	Northeast - Leeds	E Riding of Yorkshire	04/07/2015	Minor	River
1653	51	3	R	Kingston upon Hull, City of	Northeast - Leeds	Kingston upon Hull	04/07/2015	Minor	River
1653	59	3	R	Nottingham	Midlands - Solihull	Nottingham	04/07/2015	Minor	River
1677	35			Staffordshire	Midlands - Solihull	Staffordshire	04/07/2015
1656	5	3	S	West Yorkshire	Northeast - Leeds	W Yorkshire	05/07/2015	Minor	Surface water
1673	5			West Yorkshire	Northeast - Leeds	W Yorkshire	05/07/2015
1657	29	3	R	Northumberland	Northeast - Leeds	Northumberland	05/07/2015	Minor	River
1658	6			Greater London	Southeast North - Reading	Gtr London	05/07/2015
1675	29	3	S	Northumberland	Northeast - Leeds	Northumberland	05/07/2015	Minor	Surface water
1654	12	3	S	Cornwall and Isles of Scilly	Southwest - Exeter	Cornwall & Isles of Scilly	05/07/2015	Minor	Surface water
1660	15	2	R	Devon	Southwest - Exeter	Devon	07/07/2015	Significant	River
1661	12	2	R	Cornwall and Isles of Scilly	Southwest - Exeter	Cornwall & Isles of Scilly	07/07/2015	Significant	River
1661	15	2	R	Devon	Southwest - Exeter	Devon	07/07/2015	Significant	River
1661	67	2	R	Plymouth	Southwest - Exeter	Plymouth	07/07/2015	Significant	River
1661	68	2	R	Torbay	Southwest - Exeter	Torbay	07/07/2015	Significant	River
1662	8	2	R	Bedfordshire	Anglian - Peterborough	Bedfordshire	07/07/2015	Significant	River
1662	9	2	R	Buckinghamshire	Southeast North - Reading	Buckinghamshire	07/07/2015	Significant	River
1662	10	2	R	Cambridgeshire	Anglian - Peterborough	Cambridgeshire	07/07/2015	Significant	River
1662	19	2	R	Essex	Anglian - Peterborough	Essex	07/07/2015	Significant	River
1662	22	2	R	Hertfordshire	Southeast North - Reading	Hertfordshire	07/07/2015	Significant	River
1662	27	2	R	Norfolk	Anglian - Peterborough	Norfolk	07/07/2015	Significant	River
1662	36	2	R	Suffolk	Anglian - Peterborough	Suffolk	07/07/2015	Significant	River
1662	73	2	R	Luton	Southeast North - Reading	Luton	07/07/2015	Significant	River
1663	20	2	R	Gloucestershire	Midlands - Solihull	Gloucestershire	07/07/2015	Significant	River
1664	21	2	R	Hampshire	Southeast South - Worthing	Hampshire	07/07/2015	Significant	River
1665	16	2	R	Dorset	Southwest - Exeter	Dorset	07/07/2015	Significant	River
1666	23	2	R	Kent	Southeast South - Worthing	Kent	07/07/2015	Significant	River
1667	27	2	R	Norfolk	Anglian - Peterborough	Norfolk	07/07/2015	Significant	River
1668	26	2	R	Lincolnshire	Anglian - Peterborough	Lincolnshire	07/07/2015	Significant	River
1669	30	2	R	North Yorkshire	Northeast - Leeds	N Yorkshire	07/07/2015	Significant	River
1672	69			Bournemouth	Southwest - Exeter	Bournemouth	09/07/2015
1671	69			Bournemouth	Southwest - Exeter	Bournemouth	09/07/2015
1678	10	2	S	Cambridgeshire	Anglian - Peterborough	Cambridgeshire	17/07/2015	Significant	Surface water
1679	22	3	R	Hertfordshire	Southeast North - Reading	Hertfordshire	17/07/2015	Minor	River
1679	22	2	S	Hertfordshire	Southeast North - Reading	Hertfordshire	17/07/2015	Significant	Surface water
1680	27			Norfolk	Anglian - Peterborough	Norfolk	17/07/2015
1681	10			Cambridgeshire	Anglian - Peterborough	Cambridgeshire	17/07/2015
1682	15	3	S	Devon	Southwest - Exeter	Devon	24/07/2015	Minor	Surface water
1682	16	3	S	Dorset	Southwest - Exeter	Dorset	24/07/2015	Minor	Surface water
1682	6	3	S	Greater London	Southeast North - Reading	Gtr London	24/07/2015	Minor	Surface water
1682	22	3	S	Hertfordshire	Southeast North - Reading	Hertfordshire	24/07/2015	Minor	Surface water
1682	23	3	S	Kent	Southeast South - Worthing	Kent	24/07/2015	Minor	Surface water
1682	36	3	S	Suffolk	Anglian - Peterborough	Suffolk	24/07/2015	Minor	Surface water
1682	78	3	S	West Berkshire	Southeast North - Reading	W Berkshire	24/07/2015	Minor	Surface water
1683	6	3	S	Greater London	Southeast North - Reading	Gtr London	24/07/2015	Minor	Surface water
1687	6			Greater London	Southeast North - Reading	Gtr London	24/07/2015
1688	36	2	R	Suffolk	Anglian - Peterborough	Suffolk	24/07/2015	Significant	River
1688	36	2	S	Suffolk	Anglian - Peterborough	Suffolk	24/07/2015	Significant	Surface water
1684	22	3	S	Hertfordshire	Southeast North - Reading	Hertfordshire	25/07/2015	Minor	Surface water
1684	23	3	S	Kent	Southeast South - Worthing	Kent	25/07/2015	Minor	Surface water
1684	36	2	S	Suffolk	Anglian - Peterborough	Suffolk	25/07/2015	Significant	Surface water
1686	23	3	S	Kent	Southeast South - Worthing	Kent	25/07/2015	Minor	Surface water
1685	84	3	S	Brighton and Hove	Southeast South - Worthing	Brighton and Hove	26/07/2015	Minor	Surface water
1685	15	3	S	Devon	Southwest - Exeter	Devon	26/07/2015	Minor	Surface water
1765	30	3	R	North Yorkshire	Northeast - Leeds	N Yorkshire	29/07/2015	Minor	River
1765	30	3	S	North Yorkshire	Northeast - Leeds	N Yorkshire	29/07/2015	Minor	Surface water
1690	67	3	S	Plymouth	Southwest - Exeter	Plymouth	10/08/2015	Minor	Surface water
1691	67			Plymouth	Southwest - Exeter	Plymouth	10/08/2015
1689	67			Plymouth	Southwest - Exeter	Plymouth	10/08/2015
1695	12			Cornwall and Isles of Scilly	Southwest - Exeter	Cornwall & Isles of Scilly	13/08/2015
1692	84	3	S	Brighton and Hove	Southeast South - Worthing	Brighton and Hove	13/08/2015	Minor	Surface water
1692	18	3	S	East Sussex	Southeast South - Worthing	E Sussex	13/08/2015	Minor	Surface water
1692	23	3	S	Kent	Southeast South - Worthing	Kent	13/08/2015	Minor	Surface water
1692	26	3	S	Lincolnshire	Anglian - Peterborough	Lincolnshire	13/08/2015	Minor	Surface water
1692	39	3	S	West Sussex	Southeast South - Worthing	W Sussex	13/08/2015	Minor	Surface water
1693	31	3	S	Nottinghamshire	Midlands - Solihull	Nottinghamshire	14/08/2015	Minor	Surface water
1699	7	3	S	Greater Manchester	Northwest - Warrington	Gtr Manchester	14/08/2015	Minor	Surface water
1694	15	3	S	Devon	Southwest - Exeter	Devon	14/08/2015	Minor	Surface water
1694	16	3	S	Dorset	Southwest - Exeter	Dorset	14/08/2015	Minor	Surface water
1694	20	3	S	Gloucestershire	Midlands - Solihull	Gloucestershire	14/08/2015	Minor	Surface water
1694	7	3	S	Greater Manchester	Northwest - Warrington	Gtr Manchester	14/08/2015	Minor	Surface water
1694	24	3	S	Lancashire	Northwest - Warrington	Lancashire	14/08/2015	Minor	Surface water
1694	26	3	S	Lincolnshire	Anglian - Peterborough	Lincolnshire	14/08/2015	Minor	Surface water
1694	108	3	S	Newport	Wales	Newport	14/08/2015	Minor	Surface water
1694	35	3	S	Staffordshire	Midlands - Solihull	Staffordshire	14/08/2015	Minor	Surface water
1694	41	3	S	Worcestershire	Midlands - Solihull	Worcestershire	14/08/2015	Minor	Surface water
1697	12			Cornwall and Isles of Scilly	Southwest - Exeter	Cornwall & Isles of Scilly	22/08/2015
1703	3			Tyne and Wear	Northeast - Leeds	Tyne and Wear	22/08/2015
1698	24	3	S	Lancashire	Northwest - Warrington	Lancashire	22/08/2015	Minor	Surface water
1698	1	3	S	Merseyside	Northwest - Warrington	Merseyside	22/08/2015	Minor	Surface water
1698	93	3	S	Wrexham	Wales	Wrexham	22/08/2015	Minor	Surface water
1700	30	3	S	North Yorkshire	Northeast - Leeds	N Yorkshire	22/08/2015	Minor	Surface water
1700	5	3	S	West Yorkshire	Northeast - Leeds	W Yorkshire	22/08/2015	Minor	Surface water
1696	15			Devon	Southwest - Exeter	Devon	23/08/2015
1701	26	3	R	Lincolnshire	Anglian - Peterborough	Lincolnshire	24/08/2015	Minor	River
1701	6	3	S	Greater London	Southeast North - Reading	Gtr London	24/08/2015	Minor	Surface water
1701	87	3	S	Isle of Wight	Southeast South - Worthing	Isle of Wight	24/08/2015	Minor	Surface water
1701	74	3	S	Southend-on-Sea	Anglian - Peterborough	Southend-on-Sea	24/08/2015	Minor	Surface water
1701	37	3	S	Surrey	Southeast North - Reading	Surrey	24/08/2015	Minor	Surface water
1701	23	2	S	Kent	Southeast South - Worthing	Kent	24/08/2015	Significant	Surface water
1702	67			Plymouth	Southwest - Exeter	Plymouth	25/08/2015
1707	16	3	S	Dorset	Southwest - Exeter	Dorset	26/08/2015	Minor	Surface water
1707	37	3	S	Surrey	Southeast North - Reading	Surrey	26/08/2015	Minor	Surface water
1704	9	3	S	Buckinghamshire	Southeast North - Reading	Buckinghamshire	26/08/2015	Minor	Surface water
1704	109	3	S	Cardiff	Wales	Cardiff	26/08/2015	Minor	Surface water
1704	6	3	S	Greater London	Southeast North - Reading	Gtr London	26/08/2015	Minor	Surface water
1704	21	3	S	Hampshire	Southeast South - Worthing	Hampshire	26/08/2015	Minor	Surface water
1704	22	3	S	Hertfordshire	Southeast North - Reading	Hertfordshire	26/08/2015	Minor	Surface water
1704	27	3	S	Norfolk	Anglian - Peterborough	Norfolk	26/08/2015	Minor	Surface water
1704	80	3	S	Slough	Southeast North - Reading	Slough	26/08/2015	Minor	Surface water
1704	86	3	S	Southampton	Southeast South - Worthing	Southampton	26/08/2015	Minor	Surface water
1704	36	3	S	Suffolk	Anglian - Peterborough	Suffolk	26/08/2015	Minor	Surface water
1704	98	3	S	Swansea	Wales	Swansea	26/08/2015	Minor	Surface water
1704	81	3	S	Windsor and Maidenhead	Southeast North - Reading	Windsor and Maidenhead	26/08/2015	Minor	Surface water
1706	15	3	R	Devon	Southwest - Exeter	Devon	26/08/2015	Minor	River
1706	21	3	R	Hampshire	Southeast South - Worthing	Hampshire	26/08/2015	Minor	River
1705	12			Cornwall and Isles of Scilly	Southwest - Exeter	Cornwall & Isles of Scilly	26/08/2015
1705	15			Devon	Southwest - Exeter	Devon	26/08/2015
1708	6	3	S	Greater London	Southeast North - Reading	Gtr London	26/08/2015	Minor	Surface water
1706	12	3	R	Cornwall and Isles of Scilly	Southwest - Exeter	Cornwall & Isles of Scilly	26/08/2015	Minor	River
1709	36			Suffolk	Anglian - Peterborough	Suffolk	31/08/2015
1713	1			Merseyside	Northwest - Warrington	Merseyside	31/08/2015
1710	24			Lancashire	Northwest - Warrington	Lancashire	01/09/2015
1712	4			West Midlands	Midlands - Solihull	W Midlands	01/09/2015
1711	11	3	S	Cheshire	Northwest - Warrington	Cheshire	02/09/2015	Minor	Surface water
1711	92	3	S	Flintshire	Wales	Flintshire	02/09/2015	Minor	Surface water
1711	1	2	S	Merseyside	Northwest - Warrington	Merseyside	02/09/2015	Significant	Surface water
1714	97	3	S	Carmarthenshire	Wales	Carmarthenshire	13/09/2015	Minor	Surface water
1714	15	3	S	Devon	Southwest - Exeter	Devon	13/09/2015	Minor	Surface water
1714	15	3	C	Devon	Southwest - Exeter	Devon	13/09/2015	Minor	Coastal \ tidal
1715	96	3	S	Pembrokeshire	Wales	Pembrokeshire	14/09/2015	Minor	Surface water
1717	31			Nottinghamshire	Midlands - Solihull	Nottinghamshire	14/09/2015
1720	26			Lincolnshire	Anglian - Peterborough	Lincolnshire	14/09/2015
1720	28			Northamptonshire	Anglian - Peterborough	Northamptonshire	14/09/2015
1720	41			Worcestershire	Midlands - Solihull	Worcestershire	14/09/2015
1716	44	3	S	Redcar and Cleveland	Northeast - Leeds	Redcar and Cleveland	15/09/2015	Minor	Surface water
1718	21			Hampshire	Southeast South - Worthing	Hampshire	16/09/2015
1718	27			Norfolk	Anglian - Peterborough	Norfolk	16/09/2015
1718	70			Poole	Southwest - Exeter	Poole	16/09/2015
1718	34			Somerset	Southwest - Exeter	Somerset	16/09/2015
1718	69			Bournemouth	Southwest - Exeter	Bournemouth	16/09/2015
1718	16			Dorset	Southwest - Exeter	Dorset	16/09/2015
1718	6			Greater London	Southeast North - Reading	Gtr London	16/09/2015
1719	36			Suffolk	Anglian - Peterborough	Suffolk	18/09/2015
1721	23	3	S	Kent	Southeast South - Worthing	Kent	22/09/2015	Minor	Surface water
1722	10	3	S	Cambridgeshire	Anglian - Peterborough	Cambridgeshire	06/10/2015	Minor	Surface water
1722	28	3	S	Northamptonshire	Anglian - Peterborough	Northamptonshire	06/10/2015	Minor	Surface water
1722	31	3	S	Nottinghamshire	Midlands - Solihull	Nottinghamshire	06/10/2015	Minor	Surface water
1722	33	3	S	Shropshire	Midlands - Solihull	Shropshire	06/10/2015	Minor	Surface water
1722	4	3	S	West Midlands	Midlands - Solihull	W Midlands	06/10/2015	Minor	Surface water
1722	39	3	S	West Sussex	Southeast South - Worthing	W Sussex	06/10/2015	Minor	Surface water
1722	5	3	S	West Yorkshire	Northeast - Leeds	W Yorkshire	06/10/2015	Minor	Surface water
1723	10	3	S	Cambridgeshire	Anglian - Peterborough	Cambridgeshire	07/10/2015	Minor	Surface water
1723	7	3	S	Greater Manchester	Northwest - Warrington	Gtr Manchester	07/10/2015	Minor	Surface water
1723	30	3	S	North Yorkshire	Northeast - Leeds	N Yorkshire	07/10/2015	Minor	Surface water
1723	28	3	S	Northamptonshire	Anglian - Peterborough	Northamptonshire	07/10/2015	Minor	Surface water
1723	33	3	S	Shropshire	Midlands - Solihull	Shropshire	07/10/2015	Minor	Surface water
1723	2	3	S	South Yorkshire	Northeast - Leeds	S Yorkshire	07/10/2015	Minor	Surface water
1723	4	3	S	West Midlands	Midlands - Solihull	W Midlands	07/10/2015	Minor	Surface water
1723	39	3	S	West Sussex	Southeast South - Worthing	W Sussex	07/10/2015	Minor	Surface water
1723	5	3	S	West Yorkshire	Northeast - Leeds	W Yorkshire	07/10/2015	Minor	Surface water
1726	67	3	S	Plymouth	Southwest - Exeter	Plymouth	27/10/2015	Minor	Surface water
1726	12	3	C	Cornwall and Isles of Scilly	Southwest - Exeter	Cornwall & Isles of Scilly	27/10/2015	Minor	Coastal \ tidal
1725	12	3	C	Cornwall and Isles of Scilly	Southwest - Exeter	Cornwall & Isles of Scilly	28/10/2015	Minor	Coastal \ tidal
1725	22	3	S	Hertfordshire	Southeast North - Reading	Hertfordshire	28/10/2015	Minor	Surface water
1725	31	3	S	Nottinghamshire	Midlands - Solihull	Nottinghamshire	28/10/2015	Minor	Surface water
1725	2	3	S	South Yorkshire	Northeast - Leeds	S Yorkshire	28/10/2015	Minor	Surface water
1725	5	3	S	West Yorkshire	Northeast - Leeds	W Yorkshire	28/10/2015	Minor	Surface water
1728	24	3	S	Lancashire	Northwest - Warrington	Lancashire	08/11/2015	Minor	Surface water
1733	13	3	R	Cumbria	Northwest - Warrington	Cumbria	09/11/2015	Minor	River
1729	30	3	R	North Yorkshire	Northeast - Leeds	N Yorkshire	09/11/2015	Minor	River
1730	13			Cumbria	Northwest - Warrington	Cumbria	09/11/2015
1731	90			Conwy	Wales	Conwy	09/11/2015
1732	24			Lancashire	Northwest - Warrington	Lancashire	09/11/2015
1734	90	3	R	Conwy	Wales	Conwy	10/11/2015	Minor	River
1734	94	3	R	Powys	Wales	Powys	10/11/2015	Minor	River
1735	55	3	R	York	Northeast - Leeds	York	11/11/2015	Minor	River
1736	15			Devon	Southwest - Exeter	Devon	13/11/2015
1746	13	2	R	Cumbria	Northwest - Warrington	Cumbria	15/11/2015	Significant	River
1747	5	3	R	West Yorkshire	Northeast - Leeds	W Yorkshire	15/11/2015	Minor	River
1747	5	2	R	West Yorkshire	Northeast - Leeds	W Yorkshire	15/11/2015	Significant	River
1747	5	3	S	West Yorkshire	Northeast - Leeds	W Yorkshire	15/11/2015	Minor	Surface water
1748	30	3	R	North Yorkshire	Northeast - Leeds	N Yorkshire	15/11/2015	Minor	River
1748	30	2	R	North Yorkshire	Northeast - Leeds	N Yorkshire	15/11/2015	Significant	River
1748	30	3	S	North Yorkshire	Northeast - Leeds	N Yorkshire	15/11/2015	Minor	Surface water
1748	30	2	S	North Yorkshire	Northeast - Leeds	N Yorkshire	15/11/2015	Significant	Surface water
1749	14	3	S	Derbyshire	Midlands - Solihull	Derbyshire	15/11/2015	Minor	Surface water
1750	90	3	R	Conwy	Wales	Conwy	15/11/2015	Minor	River
1750	89	3	R	Gwynedd	Wales	Gwynedd	15/11/2015	Minor	River
1750	94	3	R	Powys	Wales	Powys	15/11/2015	Minor	River
1750	97	3	S	Carmarthenshire	Wales	Carmarthenshire	15/11/2015	Minor	Surface water
1747	5	2	S	West Yorkshire	Northeast - Leeds	W Yorkshire	15/11/2015	Significant	Surface water
1737	7	3	R	Greater Manchester	Northwest - Warrington	Gtr Manchester	15/11/2015	Minor	River
1751	15			Devon	Southwest - Exeter	Devon	15/11/2015
1739	14	3	R	Derbyshire	Midlands - Solihull	Derbyshire	15/11/2015	Minor	River
1742	7	2	R	Greater Manchester	Northwest - Warrington	Gtr Manchester	15/11/2015	Significant	River
1743	7	2	R	Greater Manchester	Northwest - Warrington	Gtr Manchester	15/11/2015	Significant	River
1745	13	3	R	Cumbria	Northwest - Warrington	Cumbria	15/11/2015	Minor	River
1744	13	3	R	Cumbria	Northwest - Warrington	Cumbria	15/11/2015	Minor	River
1740	13	3	R	Cumbria	Northwest - Warrington	Cumbria	15/11/2015	Minor	River
1740	13	2	R	Cumbria	Northwest - Warrington	Cumbria	15/11/2015	Significant	River
1740	13	3	S	Cumbria	Northwest - Warrington	Cumbria	15/11/2015	Minor	Surface water
1740	13	2	S	Cumbria	Northwest - Warrington	Cumbria	15/11/2015	Significant	Surface water
1741	24	3	R	Lancashire	Northwest - Warrington	Lancashire	15/11/2015	Minor	River
1741	24	2	R	Lancashire	Northwest - Warrington	Lancashire	15/11/2015	Significant	River
1741	24	3	S	Lancashire	Northwest - Warrington	Lancashire	15/11/2015	Minor	Surface water
1741	24	2	S	Lancashire	Northwest - Warrington	Lancashire	15/11/2015	Significant	Surface water
1738	7	3	R	Greater Manchester	Northwest - Warrington	Gtr Manchester	15/11/2015	Minor	River
1738	7	2	R	Greater Manchester	Northwest - Warrington	Gtr Manchester	15/11/2015	Significant	River
1738	7	3	S	Greater Manchester	Northwest - Warrington	Gtr Manchester	15/11/2015	Minor	Surface water
1756	55	3	R	York	Northeast - Leeds	York	16/11/2015	Minor	River
1757	55	3	R	York	Northeast - Leeds	York	17/11/2015	Minor	River
1759	13	3	R	Cumbria	Northwest - Warrington	Cumbria	18/11/2015	Minor	River
1760	13	3	S	Cumbria	Northwest - Warrington	Cumbria	18/11/2015	Minor	Surface water
1761	24	3	S	Lancashire	Northwest - Warrington	Lancashire	18/11/2015	Minor	Surface water
1752	30	2	C	North Yorkshire	Northeast - Leeds	N Yorkshire	18/11/2015	Significant	Coastal \ tidal
1753	52	2	C	East Riding of Yorkshire	Northeast - Leeds	E Riding of Yorkshire	18/11/2015	Significant	Coastal \ tidal
1754	26	2	C	Lincolnshire	Anglian - Peterborough	Lincolnshire	18/11/2015	Significant	Coastal \ tidal
1758	55	3	R	York	Northeast - Leeds	York	18/11/2015	Minor	River
1758	24	3	S	Lancashire	Northwest - Warrington	Lancashire	18/11/2015	Minor	Surface water
1762	55	3	R	York	Northeast - Leeds	York	19/11/2015	Minor	River
1763	30	3	S	North Yorkshire	Northeast - Leeds	N Yorkshire	19/11/2015	Minor	Surface water
1764	55	3	R	York	Northeast - Leeds	York	20/11/2015	Minor	River
1766	21	3	C	Hampshire	Southeast South - Worthing	Hampshire	29/11/2015	Minor	Coastal \ tidal
1766	24	3	C	Lancashire	Northwest - Warrington	Lancashire	29/11/2015	Minor	Coastal \ tidal
1766	65	3	C	North Somerset	Southwest - Exeter	N Somerset	29/11/2015	Minor	Coastal \ tidal
1767	5	3	R	West Yorkshire	Northeast - Leeds	W Yorkshire	30/11/2015	Minor	River
1767	55	3	R	York	Northeast - Leeds	York	30/11/2015	Minor	River
1769	20	3	R	Gloucestershire	Midlands - Solihull	Gloucestershire	01/12/2015	Minor	River
1769	60	3	R	Herefordshire	Midlands - Solihull	Herefordshire	01/12/2015	Minor	River
1769	33	3	R	Shropshire	Midlands - Solihull	Shropshire	01/12/2015	Minor	River
1770	7	3	R	Greater Manchester	Northwest - Warrington	Gtr Manchester	01/12/2015	Minor	River
1770	24	3	R	Lancashire	Northwest - Warrington	Lancashire	01/12/2015	Minor	River
1770	5	3	R	West Yorkshire	Northeast - Leeds	W Yorkshire	01/12/2015	Minor	River
1770	24	3	S	Lancashire	Northwest - Warrington	Lancashire	01/12/2015	Minor	Surface water
1770	5	3	S	West Yorkshire	Northeast - Leeds	W Yorkshire	01/12/2015	Minor	Surface water
1772	95	3	R	Ceredigion	Wales	Ceredigion	01/12/2015	Minor	River
1773	88	3	R	Isle of Anglesey	Wales	Isle of Anglesey	01/12/2015	Minor	River
1774	95	3	C	Ceredigion	Wales	Ceredigion	01/12/2015	Minor	Coastal \ tidal
1771	65	3	C	North Somerset	Southwest - Exeter	N Somerset	01/12/2015	Minor	Coastal \ tidal
1768	109	3	R	Cardiff	Wales	Cardiff	01/12/2015	Minor	River
1768	90	3	R	Conwy	Wales	Conwy	01/12/2015	Minor	River
1768	91	3	R	Denbighshire	Wales	Denbighshire	01/12/2015	Minor	River
1768	101	3	R	The Vale of Glamorgan	Wales	Vale of Glamorgan	01/12/2015	Minor	River
1768	89	2	R	Gwynedd	Wales	Gwynedd	01/12/2015	Significant	River
1768	94	2	R	Powys	Wales	Powys	01/12/2015	Significant	River
1768	102	2	R	Rhondda, Cynon, Taff	Wales	Rhondda Cynon Taff	01/12/2015	Significant	River
1768	101	2	R	The Vale of Glamorgan	Wales	Vale of Glamorgan	01/12/2015	Significant	River
1768	109	3	S	Cardiff	Wales	Cardiff	01/12/2015	Minor	Surface water
1781	20	3	R	Gloucestershire	Midlands - Solihull	Gloucestershire	02/12/2015	Minor	River
1781	33	3	R	Shropshire	Midlands - Solihull	Shropshire	02/12/2015	Minor	River
1781	41	3	R	Worcestershire	Midlands - Solihull	Worcestershire	02/12/2015	Minor	River
1775	60	3	R	Herefordshire	Midlands - Solihull	Herefordshire	02/12/2015	Minor	River
1775	33	3	R	Shropshire	Midlands - Solihull	Shropshire	02/12/2015	Minor	River
1776	13	3	R	Cumbria	Northwest - Warrington	Cumbria	02/12/2015	Minor	River
1776	13	3	S	Cumbria	Northwest - Warrington	Cumbria	02/12/2015	Minor	Surface water
1782	20	3	R	Gloucestershire	Midlands - Solihull	Gloucestershire	03/12/2015	Minor	River
1782	33	3	R	Shropshire	Midlands - Solihull	Shropshire	03/12/2015	Minor	River
1782	41	3	R	Worcestershire	Midlands - Solihull	Worcestershire	03/12/2015	Minor	River
1794	103	3	R	Merthyr Tydfil	Wales	Merthyr Tydfil	03/12/2015	Minor	River
1794	102	3	R	Rhondda, Cynon, Taff	Wales	Rhondda Cynon Taff	03/12/2015	Minor	River
1794	100	3	S	Bridgend	Wales	Bridgend	03/12/2015	Minor	Surface water
1777	11	3	R	Cheshire	Northwest - Warrington	Cheshire	03/12/2015	Minor	River
1777	89	3	R	Gwynedd	Wales	Gwynedd	03/12/2015	Minor	River
1777	94	3	S	Powys	Wales	Powys	03/12/2015	Minor	Surface water
1779	13	3	R	Cumbria	Northwest - Warrington	Cumbria	03/12/2015	Minor	River
1779	13	2	S	Cumbria	Northwest - Warrington	Cumbria	03/12/2015	Significant	Surface water
1780	95			Ceredigion	Wales	Ceredigion	03/12/2015
1778	11	3	R	Cheshire	Northwest - Warrington	Cheshire	04/12/2015	Minor	River
1778	103	3	R	Merthyr Tydfil	Wales	Merthyr Tydfil	04/12/2015	Minor	River
1778	102	3	R	Rhondda, Cynon, Taff	Wales	Rhondda Cynon Taff	04/12/2015	Minor	River
1783	20	3	R	Gloucestershire	Midlands - Solihull	Gloucestershire	04/12/2015	Minor	River
1783	33	3	R	Shropshire	Midlands - Solihull	Shropshire	04/12/2015	Minor	River
1783	41	3	R	Worcestershire	Midlands - Solihull	Worcestershire	04/12/2015	Minor	River
1778	13	2	S	Cumbria	Northwest - Warrington	Cumbria	04/12/2015	Significant	Surface water
1784	89	3	R	Gwynedd	Wales	Gwynedd	05/12/2015	Minor	River
1784	13	1	R	Cumbria	Northwest - Warrington	Cumbria	05/12/2015	Severe	River
1784	89	3	S	Gwynedd	Wales	Gwynedd	05/12/2015	Minor	Surface water
1784	13	1	S	Cumbria	Northwest - Warrington	Cumbria	05/12/2015	Severe	Surface water
1785	17	2	R	Durham	Northeast - Leeds	Durham	05/12/2015	Significant	River
1785	17	2	S	Durham	Northeast - Leeds	Durham	05/12/2015	Significant	Surface water
1808	90	2	R	Conwy	Wales	Conwy	05/12/2015	Significant	River
1808	90	1	S	Conwy	Wales	Conwy	05/12/2015	Severe	Surface water
1809	90	2	R	Conwy	Wales	Conwy	05/12/2015	Significant	River
1809	90	1	S	Conwy	Wales	Conwy	05/12/2015	Severe	Surface water
1787	30	2	R	North Yorkshire	Northeast - Leeds	N Yorkshire	05/12/2015	Significant	River
1787	5	2	R	West Yorkshire	Northeast - Leeds	W Yorkshire	05/12/2015	Significant	River
1787	55	2	R	York	Northeast - Leeds	York	05/12/2015	Significant	River
1787	30	2	S	North Yorkshire	Northeast - Leeds	N Yorkshire	05/12/2015	Significant	Surface water
1787	5	2	S	West Yorkshire	Northeast - Leeds	W Yorkshire	05/12/2015	Significant	Surface water
1787	55	2	S	York	Northeast - Leeds	York	05/12/2015	Significant	Surface water
1810	90	2	R	Conwy	Wales	Conwy	05/12/2015	Significant	River
1810	90	1	S	Conwy	Wales	Conwy	05/12/2015	Severe	Surface water
1811	90	3	R	Conwy	Wales	Conwy	05/12/2015	Minor	River
1811	88	3	R	Isle of Anglesey	Wales	Isle of Anglesey	05/12/2015	Minor	River
1811	90	3	S	Conwy	Wales	Conwy	05/12/2015	Minor	Surface water
1811	88	3	S	Isle of Anglesey	Wales	Isle of Anglesey	05/12/2015	Minor	Surface water
1790	20	3	R	Gloucestershire	Midlands - Solihull	Gloucestershire	05/12/2015	Minor	River
1790	33	3	R	Shropshire	Midlands - Solihull	Shropshire	05/12/2015	Minor	River
1790	61	3	R	Telford and Wrekin	Midlands - Solihull	Telford and Wrekin	05/12/2015	Minor	River
1790	41	3	R	Worcestershire	Midlands - Solihull	Worcestershire	05/12/2015	Minor	River
1786	46	3	R	Darlington	Northeast - Leeds	Darlington	05/12/2015	Minor	River
1786	3	3	R	Tyne and Wear	Northeast - Leeds	Tyne and Wear	05/12/2015	Minor	River
1786	29	2	R	Northumberland	Northeast - Leeds	Northumberland	05/12/2015	Significant	River
1786	46	3	S	Darlington	Northeast - Leeds	Darlington	05/12/2015	Minor	Surface water
1786	3	3	S	Tyne and Wear	Northeast - Leeds	Tyne and Wear	05/12/2015	Minor	Surface water
1786	29	2	S	Northumberland	Northeast - Leeds	Northumberland	05/12/2015	Significant	Surface water
1788	24	2	R	Lancashire	Northwest - Warrington	Lancashire	05/12/2015	Significant	River
1788	24	2	S	Lancashire	Northwest - Warrington	Lancashire	05/12/2015	Significant	Surface water
1789	11	3	R	Cheshire	Northwest - Warrington	Cheshire	05/12/2015	Minor	River
1807	3	1	R	Tyne and Wear	Northeast - Leeds	Tyne and Wear	06/12/2015	Severe	River
1807	17	1	R	Durham	Northeast - Leeds	Durham	06/12/2015	Severe	River
1807	29	1	R	Northumberland	Northeast - Leeds	Northumberland	06/12/2015	Severe	River
1807	3	1	S	Tyne and Wear	Northeast - Leeds	Tyne and Wear	06/12/2015	Severe	Surface water
1807	17	1	S	Durham	Northeast - Leeds	Durham	06/12/2015	Severe	Surface water
1807	29	1	S	Northumberland	Northeast - Leeds	Northumberland	06/12/2015	Severe	Surface water
1796	11	3	R	Cheshire	Northwest - Warrington	Cheshire	06/12/2015	Minor	River
1791	13	1	R	Cumbria	Northwest - Warrington	Cumbria	06/12/2015	Severe	River
1791	13	1	S	Cumbria	Northwest - Warrington	Cumbria	06/12/2015	Severe	Surface water
1792	24	1	R	Lancashire	Northwest - Warrington	Lancashire	06/12/2015	Severe	River
1792	24	1	S	Lancashire	Northwest - Warrington	Lancashire	06/12/2015	Severe	Surface water
1799	30	3	R	North Yorkshire	Northeast - Leeds	N Yorkshire	06/12/2015	Minor	River
1799	55	3	R	York	Northeast - Leeds	York	06/12/2015	Minor	River
1806	17	2	R	Durham	Northeast - Leeds	Durham	06/12/2015	Significant	River
1806	29	2	R	Northumberland	Northeast - Leeds	Northumberland	06/12/2015	Significant	River
1797	33	3	R	Shropshire	Midlands - Solihull	Shropshire	06/12/2015	Minor	River
1797	61	3	R	Telford and Wrekin	Midlands - Solihull	Telford and Wrekin	06/12/2015	Minor	River
1797	41	3	R	Worcestershire	Midlands - Solihull	Worcestershire	06/12/2015	Minor	River
1797	20	3	R	Gloucestershire	Midlands - Solihull	Gloucestershire	06/12/2015	Minor	River
1793	13	2	R	Cumbria	Northwest - Warrington	Cumbria	07/12/2015	Significant	River
1793	24	2	R	Lancashire	Northwest - Warrington	Lancashire	07/12/2015	Significant	River
1793	29	2	R	Northumberland	Northeast - Leeds	Northumberland	07/12/2015	Significant	River
1798	20	3	R	Gloucestershire	Midlands - Solihull	Gloucestershire	07/12/2015	Minor	River
1798	33	3	R	Shropshire	Midlands - Solihull	Shropshire	07/12/2015	Minor	River
1798	41	3	R	Worcestershire	Midlands - Solihull	Worcestershire	07/12/2015	Minor	River
1800	30	3	R	North Yorkshire	Northeast - Leeds	N Yorkshire	07/12/2015	Minor	River
1800	55	3	R	York	Northeast - Leeds	York	07/12/2015	Minor	River
1795	11	3	R	Cheshire	Northwest - Warrington	Cheshire	07/12/2015	Minor	River
1801	55	3	R	York	Northeast - Leeds	York	08/12/2015	Minor	River
1802	13	3	R	Cumbria	Northwest - Warrington	Cumbria	08/12/2015	Minor	River
1803	11	3	R	Cheshire	Northwest - Warrington	Cheshire	08/12/2015	Minor	River
1805	30	3	R	North Yorkshire	Northeast - Leeds	N Yorkshire	09/12/2015	Minor	River
1805	55	3	R	York	Northeast - Leeds	York	09/12/2015	Minor	River
1804	11	3	R	Cheshire	Northwest - Warrington	Cheshire	09/12/2015	Minor	River
1804	13	2	R	Cumbria	Northwest - Warrington	Cumbria	09/12/2015	Significant	River
1804	24	2	R	Lancashire	Northwest - Warrington	Lancashire	09/12/2015	Significant	River
1804	13	2	S	Cumbria	Northwest - Warrington	Cumbria	09/12/2015	Significant	Surface water
1804	24	2	S	Lancashire	Northwest - Warrington	Lancashire	09/12/2015	Significant	Surface water
1812	11	3	R	Cheshire	Northwest - Warrington	Cheshire	10/12/2015	Minor	River
1812	13	3	R	Cumbria	Northwest - Warrington	Cumbria	10/12/2015	Minor	River
1812	24	3	R	Lancashire	Northwest - Warrington	Lancashire	10/12/2015	Minor	River
1814	30	3	R	North Yorkshire	Northeast - Leeds	N Yorkshire	10/12/2015	Minor	River
1814	55	3	R	York	Northeast - Leeds	York	10/12/2015	Minor	River
1813	11	3	R	Cheshire	Northwest - Warrington	Cheshire	11/12/2015	Minor	River
1816	30	3	R	North Yorkshire	Northeast - Leeds	N Yorkshire	12/12/2015	Minor	River
1815	95	3	R	Ceredigion	Wales	Ceredigion	12/12/2015	Minor	River
1815	90	3	R	Conwy	Wales	Conwy	12/12/2015	Minor	River
1815	7	3	R	Greater Manchester	Northwest - Warrington	Gtr Manchester	12/12/2015	Minor	River
1815	89	3	R	Gwynedd	Wales	Gwynedd	12/12/2015	Minor	River
1815	24	3	R	Lancashire	Northwest - Warrington	Lancashire	12/12/2015	Minor	River
1815	94	3	R	Powys	Wales	Powys	12/12/2015	Minor	River
1815	5	3	R	West Yorkshire	Northeast - Leeds	W Yorkshire	12/12/2015	Minor	River
1815	95	3	S	Ceredigion	Wales	Ceredigion	12/12/2015	Minor	Surface water
1815	90	3	S	Conwy	Wales	Conwy	12/12/2015	Minor	Surface water
1815	7	3	S	Greater Manchester	Northwest - Warrington	Gtr Manchester	12/12/2015	Minor	Surface water
1815	89	3	S	Gwynedd	Wales	Gwynedd	12/12/2015	Minor	Surface water
1815	30	3	S	North Yorkshire	Northeast - Leeds	N Yorkshire	12/12/2015	Minor	Surface water
1815	94	3	S	Powys	Wales	Powys	12/12/2015	Minor	Surface water
1815	5	3	S	West Yorkshire	Northeast - Leeds	W Yorkshire	12/12/2015	Minor	Surface water
1817	13			Cumbria	Northwest - Warrington	Cumbria	12/12/2015
1818	94	3	R	Powys	Wales	Powys	13/12/2015	Minor	River
1818	5	3	R	West Yorkshire	Northeast - Leeds	W Yorkshire	13/12/2015	Minor	River
1819	13			Cumbria	Northwest - Warrington	Cumbria	13/12/2015
1820	33	3	R	Shropshire	Midlands - Solihull	Shropshire	14/12/2015	Minor	River
1821	33	3	R	Shropshire	Midlands - Solihull	Shropshire	15/12/2015	Minor	River
1822	97	3	S	Carmarthenshire	Wales	Carmarthenshire	19/12/2015	Minor	Surface water
1822	24	3	S	Lancashire	Northwest - Warrington	Lancashire	19/12/2015	Minor	Surface water
1822	96	3	S	Pembrokeshire	Wales	Pembrokeshire	19/12/2015	Minor	Surface water
1822	98	3	S	Swansea	Wales	Swansea	19/12/2015	Minor	Surface water
1823	13	3	R	Cumbria	Northwest - Warrington	Cumbria	19/12/2015	Minor	River
1825	89	3	R	Gwynedd	Wales	Gwynedd	20/12/2015	Minor	River
1825	89	3	S	Gwynedd	Wales	Gwynedd	20/12/2015	Minor	Surface water
2824	60	3	R	Herefordshire	Midlands - Solihull	Herefordshire	22/12/2015	Minor	River
2825	33	3	R	Shropshire	Midlands - Solihull	Shropshire	22/12/2015	Minor	River
2826	61	3	R	Telford and Wrekin	Midlands - Solihull	Telford and Wrekin	22/12/2015	Minor	River
2828	55	3	R	York	Northeast - Leeds	York	22/12/2015	Minor	River
1824	13	3	R	Cumbria	Northwest - Warrington	Cumbria	22/12/2015	Minor	River
1824	13	2	R	Cumbria	Northwest - Warrington	Cumbria	22/12/2015	Significant	River
1824	13	3	S	Cumbria	Northwest - Warrington	Cumbria	22/12/2015	Minor	Surface water
1824	13	2	S	Cumbria	Northwest - Warrington	Cumbria	22/12/2015	Significant	Surface water
1826	94			Powys	Wales	Powys	22/12/2015
2827	33	3	R	Shropshire	Midlands - Solihull	Shropshire	23/12/2015	Minor	River
2827	61	3	R	Telford and Wrekin	Midlands - Solihull	Telford and Wrekin	23/12/2015	Minor	River
2827	41	3	R	Worcestershire	Midlands - Solihull	Worcestershire	23/12/2015	Minor	River
2827	55	3	R	York	Northeast - Leeds	York	23/12/2015	Minor	River
2827	11	3	R	Cheshire	Northwest - Warrington	Cheshire	23/12/2015	Minor	River
2827	60	3	R	Herefordshire	Midlands - Solihull	Herefordshire	23/12/2015	Minor	River
2835	33	3	R	Shropshire	Midlands - Solihull	Shropshire	24/12/2015	Minor	River
2835	61	3	R	Telford and Wrekin	Midlands - Solihull	Telford and Wrekin	24/12/2015	Minor	River
2835	41	3	R	Worcestershire	Midlands - Solihull	Worcestershire	24/12/2015	Minor	River
2835	55	3	R	York	Northeast - Leeds	York	24/12/2015	Minor	River
2836	33	3	R	Shropshire	Midlands - Solihull	Shropshire	25/12/2015	Minor	River
2836	61	3	R	Telford and Wrekin	Midlands - Solihull	Telford and Wrekin	25/12/2015	Minor	River
2836	41	3	R	Worcestershire	Midlands - Solihull	Worcestershire	25/12/2015	Minor	River
2843	11	3	S	Cheshire	Northwest - Warrington	Cheshire	25/12/2015	Minor	Surface water
2843	17	3	S	Durham	Northeast - Leeds	Durham	25/12/2015	Minor	Surface water
2843	7	3	S	Greater Manchester	Northwest - Warrington	Gtr Manchester	25/12/2015	Minor	Surface water
2843	30	3	S	North Yorkshire	Northeast - Leeds	N Yorkshire	25/12/2015	Minor	Surface water
2843	3	3	S	Tyne and Wear	Northeast - Leeds	Tyne and Wear	25/12/2015	Minor	Surface water
2843	55	3	S	York	Northeast - Leeds	York	25/12/2015	Minor	Surface water
2842	1	2	R	Merseyside	Northwest - Warrington	Merseyside	26/12/2015	Significant	River
2842	1	3	S	Merseyside	Northwest - Warrington	Merseyside	26/12/2015	Minor	Surface water
2832	11	3	R	Cheshire	Northwest - Warrington	Cheshire	26/12/2015	Minor	River
2832	52	3	R	East Riding of Yorkshire	Northeast - Leeds	E Riding of Yorkshire	26/12/2015	Minor	River
2832	11	3	S	Cheshire	Northwest - Warrington	Cheshire	26/12/2015	Minor	Surface water
2832	52	3	S	East Riding of Yorkshire	Northeast - Leeds	E Riding of Yorkshire	26/12/2015	Minor	Surface water
2832	29	3	S	Northumberland	Northeast - Leeds	Northumberland	26/12/2015	Minor	Surface water
2832	3	3	S	Tyne and Wear	Northeast - Leeds	Tyne and Wear	26/12/2015	Minor	Surface water
2852	96	3	C	Pembrokeshire	Wales	Pembrokeshire	26/12/2015	Minor	Coastal \ tidal
2849	13	3	R	Cumbria	Northwest - Warrington	Cumbria	26/12/2015	Minor	River
2849	13	3	S	Cumbria	Northwest - Warrington	Cumbria	26/12/2015	Minor	Surface water
2831	49	1	R	Blackburn with Darwen	Northwest - Warrington	Blackburn with Darwen	26/12/2015	Severe	River
2831	7	1	R	Greater Manchester	Northwest - Warrington	Gtr Manchester	26/12/2015	Severe	River
2831	24	1	R	Lancashire	Northwest - Warrington	Lancashire	26/12/2015	Severe	River
2831	30	1	R	North Yorkshire	Northeast - Leeds	N Yorkshire	26/12/2015	Severe	River
2831	5	1	R	West Yorkshire	Northeast - Leeds	W Yorkshire	26/12/2015	Severe	River
2831	55	1	R	York	Northeast - Leeds	York	26/12/2015	Severe	River
2831	49	2	S	Blackburn with Darwen	Northwest - Warrington	Blackburn with Darwen	26/12/2015	Significant	Surface water
2831	7	2	S	Greater Manchester	Northwest - Warrington	Gtr Manchester	26/12/2015	Significant	Surface water
2831	47	2	S	Halton	Northwest - Warrington	Halton	26/12/2015	Significant	Surface water
2831	24	2	S	Lancashire	Northwest - Warrington	Lancashire	26/12/2015	Significant	Surface water
2831	30	2	S	North Yorkshire	Northeast - Leeds	N Yorkshire	26/12/2015	Significant	Surface water
2831	44	2	S	Redcar and Cleveland	Northeast - Leeds	Redcar and Cleveland	26/12/2015	Significant	Surface water
2831	48	2	S	Warrington	Northwest - Warrington	Warrington	26/12/2015	Significant	Surface water
2831	5	2	S	West Yorkshire	Northeast - Leeds	W Yorkshire	26/12/2015	Significant	Surface water
2830	90	3	R	Conwy	Wales	Conwy	26/12/2015	Minor	River
2830	88	3	R	Isle of Anglesey	Wales	Isle of Anglesey	26/12/2015	Minor	River
2830	93	3	R	Wrexham	Wales	Wrexham	26/12/2015	Minor	River
2830	91	2	R	Denbighshire	Wales	Denbighshire	26/12/2015	Significant	River
2830	89	2	R	Gwynedd	Wales	Gwynedd	26/12/2015	Significant	River
2830	90	3	S	Conwy	Wales	Conwy	26/12/2015	Minor	Surface water
2830	88	3	S	Isle of Anglesey	Wales	Isle of Anglesey	26/12/2015	Minor	Surface water
2830	93	3	S	Wrexham	Wales	Wrexham	26/12/2015	Minor	Surface water
2830	91	2	S	Denbighshire	Wales	Denbighshire	26/12/2015	Significant	Surface water
2830	89	2	S	Gwynedd	Wales	Gwynedd	26/12/2015	Significant	Surface water
2831	55	2	S	York	Northeast - Leeds	York	26/12/2015	Significant	Surface water
2829	89	2	R	Gwynedd	Wales	Gwynedd	26/12/2015	Significant	River
2837	61	3	R	Telford and Wrekin	Midlands - Solihull	Telford and Wrekin	26/12/2015	Minor	River
2837	41	3	R	Worcestershire	Midlands - Solihull	Worcestershire	26/12/2015	Minor	River
2834	5	1	R	West Yorkshire	Northeast - Leeds	W Yorkshire	26/12/2015	Severe	River
2837	33	3	R	Shropshire	Midlands - Solihull	Shropshire	26/12/2015	Minor	River
2833	55	1	R	York	Northeast - Leeds	York	26/12/2015	Severe	River
2850	13	3	R	Cumbria	Northwest - Warrington	Cumbria	27/12/2015	Minor	River
2844	7	1	R	Greater Manchester	Northwest - Warrington	Gtr Manchester	27/12/2015	Severe	River
2844	30	1	R	North Yorkshire	Northeast - Leeds	N Yorkshire	27/12/2015	Severe	River
2844	5	1	R	West Yorkshire	Northeast - Leeds	W Yorkshire	27/12/2015	Severe	River
2844	55	1	R	York	Northeast - Leeds	York	27/12/2015	Severe	River
2846	90	3	R	Conwy	Wales	Conwy	27/12/2015	Minor	River
2846	89	3	R	Gwynedd	Wales	Gwynedd	27/12/2015	Minor	River
2846	90	3	S	Conwy	Wales	Conwy	27/12/2015	Minor	Surface water
2846	89	3	S	Gwynedd	Wales	Gwynedd	27/12/2015	Minor	Surface water
2845	24	2	R	Lancashire	Northwest - Warrington	Lancashire	27/12/2015	Significant	River
2847	11	3	R	Cheshire	Northwest - Warrington	Cheshire	27/12/2015	Minor	River
2838	20	3	R	Gloucestershire	Midlands - Solihull	Gloucestershire	27/12/2015	Minor	River
2838	33	3	R	Shropshire	Midlands - Solihull	Shropshire	27/12/2015	Minor	River
2838	61	3	R	Telford and Wrekin	Midlands - Solihull	Telford and Wrekin	27/12/2015	Minor	River
2838	41	3	R	Worcestershire	Midlands - Solihull	Worcestershire	27/12/2015	Minor	River
2848	24	2	R	Lancashire	Northwest - Warrington	Lancashire	28/12/2015	Significant	River
2848	30	2	R	North Yorkshire	Northeast - Leeds	N Yorkshire	28/12/2015	Significant	River
2848	55	2	R	York	Northeast - Leeds	York	28/12/2015	Significant	River
2854	85	3	C	Portsmouth	Southeast South - Worthing	Portsmouth	28/12/2015	Minor	Coastal \ tidal
2851	13	3	R	Cumbria	Northwest - Warrington	Cumbria	28/12/2015	Minor	River
2839	20	3	R	Gloucestershire	Midlands - Solihull	Gloucestershire	28/12/2015	Minor	River
2839	33	3	R	Shropshire	Midlands - Solihull	Shropshire	28/12/2015	Minor	River
2839	61	3	R	Telford and Wrekin	Midlands - Solihull	Telford and Wrekin	28/12/2015	Minor	River
2839	41	3	R	Worcestershire	Midlands - Solihull	Worcestershire	28/12/2015	Minor	River
2840	20	3	R	Gloucestershire	Midlands - Solihull	Gloucestershire	29/12/2015	Minor	River
2840	33	3	R	Shropshire	Midlands - Solihull	Shropshire	29/12/2015	Minor	River
2840	61	3	R	Telford and Wrekin	Midlands - Solihull	Telford and Wrekin	29/12/2015	Minor	River
2840	41	3	R	Worcestershire	Midlands - Solihull	Worcestershire	29/12/2015	Minor	River
2853	13	3	R	Cumbria	Northwest - Warrington	Cumbria	29/12/2015	Minor	River
2853	24	3	R	Lancashire	Northwest - Warrington	Lancashire	29/12/2015	Minor	River
2853	5	3	R	West Yorkshire	Northeast - Leeds	W Yorkshire	29/12/2015	Minor	River
2853	30	2	R	North Yorkshire	Northeast - Leeds	N Yorkshire	29/12/2015	Significant	River
2853	55	2	R	York	Northeast - Leeds	York	29/12/2015	Significant	River
2853	12	3	C	Cornwall and Isles of Scilly	Southwest - Exeter	Cornwall & Isles of Scilly	29/12/2015	Minor	Coastal \ tidal
2853	15	3	C	Devon	Southwest - Exeter	Devon	29/12/2015	Minor	Coastal \ tidal
2841	20	3	R	Gloucestershire	Midlands - Solihull	Gloucestershire	30/12/2015	Minor	River
2841	33	3	R	Shropshire	Midlands - Solihull	Shropshire	30/12/2015	Minor	River
2841	61	3	R	Telford and Wrekin	Midlands - Solihull	Telford and Wrekin	30/12/2015	Minor	River
2841	41	3	R	Worcestershire	Midlands - Solihull	Worcestershire	30/12/2015	Minor	River
2855	100	3	S	Bridgend	Wales	Bridgend	30/12/2015	Minor	Surface water
2855	109	3	S	Cardiff	Wales	Cardiff	30/12/2015	Minor	Surface water
2855	12	3	S	Cornwall and Isles of Scilly	Southwest - Exeter	Cornwall & Isles of Scilly	30/12/2015	Minor	Surface water
2855	20	3	S	Gloucestershire	Midlands - Solihull	Gloucestershire	30/12/2015	Minor	Surface water
2855	99	3	S	Neath Port Talbot	Wales	Neath Port Talbot	30/12/2015	Minor	Surface water
2855	15	2	S	Devon	Southwest - Exeter	Devon	30/12/2015	Significant	Surface water
2856	97	3	C	Carmarthenshire	Wales	Carmarthenshire	30/12/2015	Minor	Coastal \ tidal
2856	12	3	C	Cornwall and Isles of Scilly	Southwest - Exeter	Cornwall & Isles of Scilly	30/12/2015	Minor	Coastal \ tidal
2856	15	3	C	Devon	Southwest - Exeter	Devon	30/12/2015	Minor	Coastal \ tidal
2856	88	3	C	Isle of Anglesey	Wales	Isle of Anglesey	30/12/2015	Minor	Coastal \ tidal
2856	96	3	C	Pembrokeshire	Wales	Pembrokeshire	30/12/2015	Minor	Coastal \ tidal
2857	13	3	R	Cumbria	Northwest - Warrington	Cumbria	30/12/2015	Minor	River
2857	7	3	R	Greater Manchester	Northwest - Warrington	Gtr Manchester	30/12/2015	Minor	River
2857	24	3	R	Lancashire	Northwest - Warrington	Lancashire	30/12/2015	Minor	River
2857	30	3	R	North Yorkshire	Northeast - Leeds	N Yorkshire	30/12/2015	Minor	River
2857	5	3	R	West Yorkshire	Northeast - Leeds	W Yorkshire	30/12/2015	Minor	River
2857	55	3	R	York	Northeast - Leeds	York	30/12/2015	Minor	River
2858	30	3	R	North Yorkshire	Northeast - Leeds	N Yorkshire	31/12/2015	Minor	River
2858	55	3	R	York	Northeast - Leeds	York	31/12/2015	Minor	River
2859	20	3	R	Gloucestershire	Midlands - Solihull	Gloucestershire	31/12/2015	Minor	River
2859	33	3	R	Shropshire	Midlands - Solihull	Shropshire	31/12/2015	Minor	River
2859	61	3	R	Telford and Wrekin	Midlands - Solihull	Telford and Wrekin	31/12/2015	Minor	River
2859	41	3	R	Worcestershire	Midlands - Solihull	Worcestershire	31/12/2015	Minor	River
2860	15	3	S	Devon	Southwest - Exeter	Devon	31/12/2015	Minor	Surface water
2861	55	3	R	York	Northeast - Leeds	York	01/01/2016	Minor	River
2861	30	3	G	North Yorkshire	Northeast - Leeds	N Yorkshire	01/01/2016	Minor	Groundwater
2862	20	3	R	Gloucestershire	Midlands - Solihull	Gloucestershire	01/01/2016	Minor	River
2862	33	3	R	Shropshire	Midlands - Solihull	Shropshire	01/01/2016	Minor	River
2862	61	3	R	Telford and Wrekin	Midlands - Solihull	Telford and Wrekin	01/01/2016	Minor	River
2862	41	3	R	Worcestershire	Midlands - Solihull	Worcestershire	01/01/2016	Minor	River
2865	34			Somerset	Southwest - Exeter	Somerset	01/01/2016
2864	55	3	R	York	Northeast - Leeds	York	02/01/2016	Minor	River
2864	30	3	G	North Yorkshire	Northeast - Leeds	N Yorkshire	02/01/2016	Minor	Groundwater
2863	20	3	R	Gloucestershire	Midlands - Solihull	Gloucestershire	02/01/2016	Minor	River
2863	33	3	R	Shropshire	Midlands - Solihull	Shropshire	02/01/2016	Minor	River
2863	61	3	R	Telford and Wrekin	Midlands - Solihull	Telford and Wrekin	02/01/2016	Minor	River
2863	41	3	R	Worcestershire	Midlands - Solihull	Worcestershire	02/01/2016	Minor	River
2866	55	3	R	York	Northeast - Leeds	York	03/01/2016	Minor	River
2866	30	3	G	North Yorkshire	Northeast - Leeds	N Yorkshire	03/01/2016	Minor	Groundwater
2867	20	3	R	Gloucestershire	Midlands - Solihull	Gloucestershire	03/01/2016	Minor	River
2867	41	3	R	Worcestershire	Midlands - Solihull	Worcestershire	03/01/2016	Minor	River
2868	15	3	R	Devon	Southwest - Exeter	Devon	03/01/2016	Minor	River
2868	97	3	S	Carmarthenshire	Wales	Carmarthenshire	03/01/2016	Minor	Surface water
2868	12	3	S	Cornwall and Isles of Scilly	Southwest - Exeter	Cornwall & Isles of Scilly	03/01/2016	Minor	Surface water
2868	15	3	S	Devon	Southwest - Exeter	Devon	03/01/2016	Minor	Surface water
2868	16	3	S	Dorset	Southwest - Exeter	Dorset	03/01/2016	Minor	Surface water
2868	21	3	S	Hampshire	Southeast South - Worthing	Hampshire	03/01/2016	Minor	Surface water
2868	107	3	S	Monmouthshire	Wales	Monmouthshire	03/01/2016	Minor	Surface water
2868	96	3	S	Pembrokeshire	Wales	Pembrokeshire	03/01/2016	Minor	Surface water
2868	98	3	S	Swansea	Wales	Swansea	03/01/2016	Minor	Surface water
2868	39	3	S	West Sussex	Southeast South - Worthing	W Sussex	03/01/2016	Minor	Surface water
2870	30	3	S	North Yorkshire	Northeast - Leeds	N Yorkshire	04/01/2016	Minor	Surface water
2870	3	3	S	Tyne and Wear	Northeast - Leeds	Tyne and Wear	04/01/2016	Minor	Surface water
2869	41	3	R	Worcestershire	Midlands - Solihull	Worcestershire	04/01/2016	Minor	River
2872	34	3	R	Somerset	Southwest - Exeter	Somerset	05/01/2016	Minor	River
2872	34	3	S	Somerset	Southwest - Exeter	Somerset	05/01/2016	Minor	Surface water
2871	23	3	R	Kent	Southeast South - Worthing	Kent	05/01/2016	Minor	River
2871	30	3	R	North Yorkshire	Northeast - Leeds	N Yorkshire	05/01/2016	Minor	River
2871	29	3	R	Northumberland	Northeast - Leeds	Northumberland	05/01/2016	Minor	River
2871	41	3	R	Worcestershire	Midlands - Solihull	Worcestershire	05/01/2016	Minor	River
2871	17	3	S	Durham	Northeast - Leeds	Durham	05/01/2016	Minor	Surface water
2871	18	3	S	East Sussex	Southeast South - Worthing	E Sussex	05/01/2016	Minor	Surface water
2871	60	3	S	Herefordshire	Midlands - Solihull	Herefordshire	05/01/2016	Minor	Surface water
2871	23	3	S	Kent	Southeast South - Worthing	Kent	05/01/2016	Minor	Surface water
2871	43	3	S	Middlesbrough	Northeast - Leeds	Middlesbrough	05/01/2016	Minor	Surface water
2871	30	3	S	North Yorkshire	Northeast - Leeds	N Yorkshire	05/01/2016	Minor	Surface water
2871	44	3	S	Redcar and Cleveland	Northeast - Leeds	Redcar and Cleveland	05/01/2016	Minor	Surface water
2871	3	3	S	Tyne and Wear	Northeast - Leeds	Tyne and Wear	05/01/2016	Minor	Surface water
2871	29	2	S	Northumberland	Northeast - Leeds	Northumberland	05/01/2016	Significant	Surface water
2876	30	3	R	North Yorkshire	Northeast - Leeds	N Yorkshire	05/01/2016	Minor	River
2876	55	3	R	York	Northeast - Leeds	York	05/01/2016	Minor	River
2877	30	3	R	North Yorkshire	Northeast - Leeds	N Yorkshire	06/01/2016	Minor	River
2877	55	3	R	York	Northeast - Leeds	York	06/01/2016	Minor	River
2881	20	3	R	Gloucestershire	Midlands - Solihull	Gloucestershire	06/01/2016	Minor	River
2881	41	3	R	Worcestershire	Midlands - Solihull	Worcestershire	06/01/2016	Minor	River
2873	29	3	R	Northumberland	Northeast - Leeds	Northumberland	06/01/2016	Minor	River
2873	17	3	S	Durham	Northeast - Leeds	Durham	06/01/2016	Minor	Surface water
2874	29	3	S	Northumberland	Northeast - Leeds	Northumberland	07/01/2016	Minor	Surface water
2882	20	3	R	Gloucestershire	Midlands - Solihull	Gloucestershire	07/01/2016	Minor	River
2882	41	3	R	Worcestershire	Midlands - Solihull	Worcestershire	07/01/2016	Minor	River
2878	30	3	R	North Yorkshire	Northeast - Leeds	N Yorkshire	07/01/2016	Minor	River
2878	55	3	R	York	Northeast - Leeds	York	07/01/2016	Minor	River
2900	19			Essex	Anglian - Peterborough	Essex	07/01/2016
2900	27			Norfolk	Anglian - Peterborough	Norfolk	07/01/2016
2900	36			Suffolk	Anglian - Peterborough	Suffolk	07/01/2016
2879	30	3	R	North Yorkshire	Northeast - Leeds	N Yorkshire	08/01/2016	Minor	River
2879	55	3	R	York	Northeast - Leeds	York	08/01/2016	Minor	River
2883	20	3	R	Gloucestershire	Midlands - Solihull	Gloucestershire	08/01/2016	Minor	River
2883	41	3	R	Worcestershire	Midlands - Solihull	Worcestershire	08/01/2016	Minor	River
2884	20	3	R	Gloucestershire	Midlands - Solihull	Gloucestershire	09/01/2016	Minor	River
2884	41	3	R	Worcestershire	Midlands - Solihull	Worcestershire	09/01/2016	Minor	River
2880	30	3	R	North Yorkshire	Northeast - Leeds	N Yorkshire	09/01/2016	Minor	River
2880	55	3	R	York	Northeast - Leeds	York	09/01/2016	Minor	River
2875	27	3	R	Norfolk	Anglian - Peterborough	Norfolk	09/01/2016	Minor	River
2875	32	3	S	Oxfordshire	Southeast North - Reading	Oxfordshire	09/01/2016	Minor	Surface water
2875	67	3	S	Plymouth	Southwest - Exeter	Plymouth	09/01/2016	Minor	Surface water
2875	34	3	S	Somerset	Southwest - Exeter	Somerset	09/01/2016	Minor	Surface water
2885	79			Reading	Southeast North - Reading	Reading	09/01/2016
2886	30	3	R	North Yorkshire	Northeast - Leeds	N Yorkshire	10/01/2016	Minor	River
2886	55	3	R	York	Northeast - Leeds	York	10/01/2016	Minor	River
2886	30	3	G	North Yorkshire	Northeast - Leeds	N Yorkshire	10/01/2016	Minor	Groundwater
2888	20	3	R	Gloucestershire	Midlands - Solihull	Gloucestershire	10/01/2016	Minor	River
2888	41	3	R	Worcestershire	Midlands - Solihull	Worcestershire	10/01/2016	Minor	River
2892	27	3	R	Norfolk	Anglian - Peterborough	Norfolk	10/01/2016	Minor	River
2887	27	3	R	Norfolk	Anglian - Peterborough	Norfolk	10/01/2016	Minor	River
2889	30	3	G	North Yorkshire	Northeast - Leeds	N Yorkshire	11/01/2016	Minor	Groundwater
2893	6	3	S	Greater London	Southeast North - Reading	Gtr London	11/01/2016	Minor	Surface water
2893	37	3	S	Surrey	Southeast North - Reading	Surrey	11/01/2016	Minor	Surface water
2894	96	3	S	Pembrokeshire	Wales	Pembrokeshire	11/01/2016	Minor	Surface water
2895	36			Suffolk	Anglian - Peterborough	Suffolk	11/01/2016
2890	8	3	S	Bedfordshire	Anglian - Peterborough	Bedfordshire	11/01/2016	Minor	Surface water
2890	16	3	S	Dorset	Southwest - Exeter	Dorset	11/01/2016	Minor	Surface water
2890	19	3	S	Essex	Anglian - Peterborough	Essex	11/01/2016	Minor	Surface water
2890	22	3	S	Hertfordshire	Southeast North - Reading	Hertfordshire	11/01/2016	Minor	Surface water
2890	96	3	S	Pembrokeshire	Wales	Pembrokeshire	11/01/2016	Minor	Surface water
2891	20	3	R	Gloucestershire	Midlands - Solihull	Gloucestershire	11/01/2016	Minor	River
2891	30	3	R	North Yorkshire	Northeast - Leeds	N Yorkshire	11/01/2016	Minor	River
2891	41	3	R	Worcestershire	Midlands - Solihull	Worcestershire	11/01/2016	Minor	River
2891	55	3	R	York	Northeast - Leeds	York	11/01/2016	Minor	River
2896	30	3	G	North Yorkshire	Northeast - Leeds	N Yorkshire	12/01/2016	Minor	Groundwater
2898	30	3	R	North Yorkshire	Northeast - Leeds	N Yorkshire	12/01/2016	Minor	River
2898	55	3	R	York	Northeast - Leeds	York	12/01/2016	Minor	River
2899	27	3	R	Norfolk	Anglian - Peterborough	Norfolk	12/01/2016	Minor	River
2905	33	3	S	Shropshire	Midlands - Solihull	Shropshire	12/01/2016	Minor	Surface water
2905	33	3	R	Shropshire	Midlands - Solihull	Shropshire	12/01/2016	Minor	River
2901	90	3	C	Conwy	Wales	Conwy	12/01/2016	Minor	Coastal \ tidal
2897	20	3	R	Gloucestershire	Midlands - Solihull	Gloucestershire	12/01/2016	Minor	River
2897	41	3	R	Worcestershire	Midlands - Solihull	Worcestershire	12/01/2016	Minor	River
2910	91	3	S	Denbighshire	Wales	Denbighshire	12/01/2016	Minor	Surface water
2910	92	3	S	Flintshire	Wales	Flintshire	12/01/2016	Minor	Surface water
2911	92			Flintshire	Wales	Flintshire	12/01/2016
2912	92	3	S	Flintshire	Wales	Flintshire	13/01/2016	Minor	Surface water
2902	30	3	G	North Yorkshire	Northeast - Leeds	N Yorkshire	13/01/2016	Minor	Groundwater
2903	20	3	R	Gloucestershire	Midlands - Solihull	Gloucestershire	13/01/2016	Minor	River
2903	41	3	R	Worcestershire	Midlands - Solihull	Worcestershire	13/01/2016	Minor	River
2904	30	3	R	North Yorkshire	Northeast - Leeds	N Yorkshire	13/01/2016	Minor	River
2904	55	3	R	York	Northeast - Leeds	York	13/01/2016	Minor	River
2913	27	3	S	Norfolk	Anglian - Peterborough	Norfolk	14/01/2016	Minor	Surface water
2914	15	3	G	Devon	Southwest - Exeter	Devon	14/01/2016	Minor	Groundwater
2907	10	3	R	Cambridgeshire	Anglian - Peterborough	Cambridgeshire	14/01/2016	Minor	River
2909	41	3	R	Worcestershire	Midlands - Solihull	Worcestershire	14/01/2016	Minor	River
2906	30	3	R	North Yorkshire	Northeast - Leeds	N Yorkshire	14/01/2016	Minor	River
2906	55	3	R	York	Northeast - Leeds	York	14/01/2016	Minor	River
2906	30	3	S	North Yorkshire	Northeast - Leeds	N Yorkshire	14/01/2016	Minor	Surface water
2906	44	3	S	Redcar and Cleveland	Northeast - Leeds	Redcar and Cleveland	14/01/2016	Minor	Surface water
2908	30	3	G	North Yorkshire	Northeast - Leeds	N Yorkshire	14/01/2016	Minor	Groundwater
2909	20	3	R	Gloucestershire	Midlands - Solihull	Gloucestershire	14/01/2016	Minor	River
2915	55	3	R	York	Northeast - Leeds	York	15/01/2016	Minor	River
2916	20	3	R	Gloucestershire	Midlands - Solihull	Gloucestershire	15/01/2016	Minor	River
2916	41	3	R	Worcestershire	Midlands - Solihull	Worcestershire	15/01/2016	Minor	River
2916	30	3	G	North Yorkshire	Northeast - Leeds	N Yorkshire	15/01/2016	Minor	Groundwater
2917	30	3	G	North Yorkshire	Northeast - Leeds	N Yorkshire	16/01/2016	Minor	Groundwater
2918	20	3	R	Gloucestershire	Midlands - Solihull	Gloucestershire	16/01/2016	Minor	River
2918	41	3	R	Worcestershire	Midlands - Solihull	Worcestershire	16/01/2016	Minor	River
2919	20	3	R	Gloucestershire	Midlands - Solihull	Gloucestershire	16/01/2016	Minor	River
2919	41	3	R	Worcestershire	Midlands - Solihull	Worcestershire	16/01/2016	Minor	River
2920	30	3	G	North Yorkshire	Northeast - Leeds	N Yorkshire	17/01/2016	Minor	Groundwater
2942	30	3	G	North Yorkshire	Northeast - Leeds	N Yorkshire	18/01/2016	Minor	Groundwater
2921	30	3	G	North Yorkshire	Northeast - Leeds	N Yorkshire	18/01/2016	Minor	Groundwater
2923	30	3	G	North Yorkshire	Northeast - Leeds	N Yorkshire	18/01/2016	Minor	Groundwater
2924	30	3	G	North Yorkshire	Northeast - Leeds	N Yorkshire	19/01/2016	Minor	Groundwater
2922	30	3	G	North Yorkshire	Northeast - Leeds	N Yorkshire	19/01/2016	Minor	Groundwater
2925	30	3	G	North Yorkshire	Northeast - Leeds	N Yorkshire	20/01/2016	Minor	Groundwater
2926	30	3	G	North Yorkshire	Northeast - Leeds	N Yorkshire	21/01/2016	Minor	Groundwater
2927	13	3	S	Cumbria	Northwest - Warrington	Cumbria	25/01/2016	Minor	Surface water
2927	13	3	R	Cumbria	Northwest - Warrington	Cumbria	25/01/2016	Minor	River
2928	2	3	S	South Yorkshire	Northeast - Leeds	S Yorkshire	25/01/2016	Minor	Surface water
2929	90	3	C	Conwy	Wales	Conwy	25/01/2016	Minor	Coastal \ tidal
2932	90	3	C	Conwy	Wales	Conwy	26/01/2016	Minor	Coastal \ tidal
2932	89	3	C	Gwynedd	Wales	Gwynedd	26/01/2016	Minor	Coastal \ tidal
2935	33	3	R	Shropshire	Midlands - Solihull	Shropshire	26/01/2016	Minor	River
2930	13	3	R	Cumbria	Northwest - Warrington	Cumbria	26/01/2016	Minor	River
2930	13	3	S	Cumbria	Northwest - Warrington	Cumbria	26/01/2016	Minor	Surface water
2931	2	3	S	South Yorkshire	Northeast - Leeds	S Yorkshire	26/01/2016	Minor	Surface water
2934	87	3	S	Isle of Wight	Southeast South - Worthing	Isle of Wight	27/01/2016	Minor	Surface water
2937	55	3	R	York	Northeast - Leeds	York	27/01/2016	Minor	River
2936	33	3	R	Shropshire	Midlands - Solihull	Shropshire	27/01/2016	Minor	River
2933	21	3	S	Hampshire	Southeast South - Worthing	Hampshire	27/01/2016	Minor	Surface water
2938	33	3	R	Shropshire	Midlands - Solihull	Shropshire	28/01/2016	Minor	River
2938	41	3	R	Worcestershire	Midlands - Solihull	Worcestershire	28/01/2016	Minor	River
2939	55	3	R	York	Northeast - Leeds	York	28/01/2016	Minor	River
2940	55	3	R	York	Northeast - Leeds	York	29/01/2016	Minor	River
2941	97	3	S	Carmarthenshire	Wales	Carmarthenshire	29/01/2016	Minor	Surface water
2943	12	3	R	Cornwall and Isles of Scilly	Southwest - Exeter	Cornwall & Isles of Scilly	06/02/2016	Minor	River
2943	15	3	R	Devon	Southwest - Exeter	Devon	06/02/2016	Minor	River
2943	38	3	R	Warwickshire	Midlands - Solihull	Warwickshire	06/02/2016	Minor	River
2943	105	3	S	Blaenau Gwent	Wales	Blaenau Gwent	06/02/2016	Minor	Surface water
2943	100	3	S	Bridgend	Wales	Bridgend	06/02/2016	Minor	Surface water
2943	104	3	S	Caerphilly	Wales	Caerphilly	06/02/2016	Minor	Surface water
2943	109	3	S	Cardiff	Wales	Cardiff	06/02/2016	Minor	Surface water
2943	97	3	S	Carmarthenshire	Wales	Carmarthenshire	06/02/2016	Minor	Surface water
2943	12	3	S	Cornwall and Isles of Scilly	Southwest - Exeter	Cornwall & Isles of Scilly	06/02/2016	Minor	Surface water
2943	15	3	S	Devon	Southwest - Exeter	Devon	06/02/2016	Minor	Surface water
2943	20	3	S	Gloucestershire	Midlands - Solihull	Gloucestershire	06/02/2016	Minor	Surface water
2943	103	3	S	Merthyr Tydfil	Wales	Merthyr Tydfil	06/02/2016	Minor	Surface water
2943	107	3	S	Monmouthshire	Wales	Monmouthshire	06/02/2016	Minor	Surface water
2943	99	3	S	Neath Port Talbot	Wales	Neath Port Talbot	06/02/2016	Minor	Surface water
2943	108	3	S	Newport	Wales	Newport	06/02/2016	Minor	Surface water
2943	67	3	S	Plymouth	Southwest - Exeter	Plymouth	06/02/2016	Minor	Surface water
2943	102	3	S	Rhondda, Cynon, Taff	Wales	Rhondda Cynon Taff	06/02/2016	Minor	Surface water
2943	34	3	S	Somerset	Southwest - Exeter	Somerset	06/02/2016	Minor	Surface water
2943	66	3	S	South Gloucestershire	Southwest - Exeter	S Gloucestershire	06/02/2016	Minor	Surface water
2943	98	3	S	Swansea	Wales	Swansea	06/02/2016	Minor	Surface water
2943	101	3	S	The Vale of Glamorgan	Wales	Vale of Glamorgan	06/02/2016	Minor	Surface water
2943	106	3	S	Torfaen	Wales	Torfaen	06/02/2016	Minor	Surface water
2943	38	3	S	Warwickshire	Midlands - Solihull	Warwickshire	06/02/2016	Minor	Surface water
2943	40	3	S	Wiltshire	Southwest - Exeter	Wiltshire	06/02/2016	Minor	Surface water
2943	41	3	S	Worcestershire	Midlands - Solihull	Worcestershire	06/02/2016	Minor	Surface water
2943	12	2	S	Cornwall and Isles of Scilly	Southwest - Exeter	Cornwall & Isles of Scilly	06/02/2016	Significant	Surface water
2943	15	2	S	Devon	Southwest - Exeter	Devon	06/02/2016	Significant	Surface water
2944	20	3	R	Gloucestershire	Midlands - Solihull	Gloucestershire	07/02/2016	Minor	River
2944	60	3	R	Herefordshire	Midlands - Solihull	Herefordshire	07/02/2016	Minor	River
2944	38	3	R	Warwickshire	Midlands - Solihull	Warwickshire	07/02/2016	Minor	River
2944	41	3	R	Worcestershire	Midlands - Solihull	Worcestershire	07/02/2016	Minor	River
2947	15	3	S	Devon	Southwest - Exeter	Devon	07/02/2016	Minor	Surface water
2947	16	3	S	Dorset	Southwest - Exeter	Dorset	07/02/2016	Minor	Surface water
2947	34	3	S	Somerset	Southwest - Exeter	Somerset	07/02/2016	Minor	Surface water
2955	15	3	R	Devon	Southwest - Exeter	Devon	07/02/2016	Minor	River
2945	34			Somerset	Southwest - Exeter	Somerset	07/02/2016
2946	11			Cheshire	Northwest - Warrington	Cheshire	07/02/2016
2952	20	3	R	Gloucestershire	Midlands - Solihull	Gloucestershire	08/02/2016	Minor	River
2952	60	3	R	Herefordshire	Midlands - Solihull	Herefordshire	08/02/2016	Minor	River
2952	33	3	R	Shropshire	Midlands - Solihull	Shropshire	08/02/2016	Minor	River
2952	61	3	R	Telford and Wrekin	Midlands - Solihull	Telford and Wrekin	08/02/2016	Minor	River
2952	41	3	R	Worcestershire	Midlands - Solihull	Worcestershire	08/02/2016	Minor	River
2950	100	3	C	Bridgend	Wales	Bridgend	08/02/2016	Minor	Coastal \ tidal
2950	95	3	C	Ceredigion	Wales	Ceredigion	08/02/2016	Minor	Coastal \ tidal
2948	10	3	S	Cambridgeshire	Anglian - Peterborough	Cambridgeshire	08/02/2016	Minor	Surface water
2948	12	3	S	Cornwall and Isles of Scilly	Southwest - Exeter	Cornwall & Isles of Scilly	08/02/2016	Minor	Surface water
2948	15	3	S	Devon	Southwest - Exeter	Devon	08/02/2016	Minor	Surface water
2948	16	3	S	Dorset	Southwest - Exeter	Dorset	08/02/2016	Minor	Surface water
2948	21	3	S	Hampshire	Southeast South - Worthing	Hampshire	08/02/2016	Minor	Surface water
2948	25	3	S	Leicestershire	Midlands - Solihull	Leicestershire	08/02/2016	Minor	Surface water
2948	41	3	S	Worcestershire	Midlands - Solihull	Worcestershire	08/02/2016	Minor	Surface water
2948	89	3	C	Gwynedd	Wales	Gwynedd	08/02/2016	Minor	Coastal \ tidal
2949	16	3	S	Dorset	Southwest - Exeter	Dorset	08/02/2016	Minor	Surface water
2950	12	3	C	Cornwall and Isles of Scilly	Southwest - Exeter	Cornwall & Isles of Scilly	08/02/2016	Minor	Coastal \ tidal
2950	65	3	C	North Somerset	Southwest - Exeter	N Somerset	08/02/2016	Minor	Coastal \ tidal
2951	94	3	R	Powys	Wales	Powys	08/02/2016	Minor	River
2951	94	3	S	Powys	Wales	Powys	08/02/2016	Minor	Surface water
2953	20	3	R	Gloucestershire	Midlands - Solihull	Gloucestershire	09/02/2016	Minor	River
2953	33	3	R	Shropshire	Midlands - Solihull	Shropshire	09/02/2016	Minor	River
2953	61	3	R	Telford and Wrekin	Midlands - Solihull	Telford and Wrekin	09/02/2016	Minor	River
2953	41	3	R	Worcestershire	Midlands - Solihull	Worcestershire	09/02/2016	Minor	River
2954	20	3	R	Gloucestershire	Midlands - Solihull	Gloucestershire	10/02/2016	Minor	River
2954	33	3	R	Shropshire	Midlands - Solihull	Shropshire	10/02/2016	Minor	River
2954	61	3	R	Telford and Wrekin	Midlands - Solihull	Telford and Wrekin	10/02/2016	Minor	River
2954	41	3	R	Worcestershire	Midlands - Solihull	Worcestershire	10/02/2016	Minor	River
2956	20	3	R	Gloucestershire	Midlands - Solihull	Gloucestershire	12/02/2016	Minor	River
2956	41	3	R	Worcestershire	Midlands - Solihull	Worcestershire	12/02/2016	Minor	River
2957	20	3	R	Gloucestershire	Midlands - Solihull	Gloucestershire	13/02/2016	Minor	River
2957	41	3	R	Worcestershire	Midlands - Solihull	Worcestershire	13/02/2016	Minor	River
2958	20	3	R	Gloucestershire	Midlands - Solihull	Gloucestershire	14/02/2016	Minor	River
2958	41	3	R	Worcestershire	Midlands - Solihull	Worcestershire	14/02/2016	Minor	River
2959	15	3	S	Devon	Southwest - Exeter	Devon	15/02/2016	Minor	Surface water
2960	13	3	R	Cumbria	Northwest - Warrington	Cumbria	17/02/2016	Minor	River
2960	13	3	S	Cumbria	Northwest - Warrington	Cumbria	17/02/2016	Minor	Surface water
2961	12	3	S	Cornwall and Isles of Scilly	Southwest - Exeter	Cornwall & Isles of Scilly	17/02/2016	Minor	Surface water
2961	15	3	S	Devon	Southwest - Exeter	Devon	17/02/2016	Minor	Surface water
2961	16	3	S	Dorset	Southwest - Exeter	Dorset	17/02/2016	Minor	Surface water
2962	12			Cornwall and Isles of Scilly	Southwest - Exeter	Cornwall & Isles of Scilly	17/02/2016
2962	15			Devon	Southwest - Exeter	Devon	17/02/2016
2962	16			Dorset	Southwest - Exeter	Dorset	17/02/2016
2963	95	3	S	Ceredigion	Wales	Ceredigion	20/02/2016	Minor	Surface water
2963	89	3	S	Gwynedd	Wales	Gwynedd	20/02/2016	Minor	Surface water
2963	94	3	S	Powys	Wales	Powys	20/02/2016	Minor	Surface water
2964	78	3	S	West Berkshire	Southeast North - Reading	W Berkshire	24/02/2016	Minor	Surface water
2965	12			Cornwall and Isles of Scilly	Southwest - Exeter	Cornwall & Isles of Scilly	26/02/2016
2966	5	3	S	West Yorkshire	Northeast - Leeds	W Yorkshire	04/03/2016	Minor	Surface water
2967	8	3	R	Bedfordshire	Anglian - Peterborough	Bedfordshire	09/03/2016	Minor	River
2967	60	3	R	Herefordshire	Midlands - Solihull	Herefordshire	09/03/2016	Minor	River
2967	57	3	R	Leicester	Midlands - Solihull	Leicester	09/03/2016	Minor	River
2967	25	3	R	Leicestershire	Midlands - Solihull	Leicestershire	09/03/2016	Minor	River
2967	83	3	R	Milton Keynes	Anglian - Peterborough	Milton Keynes	09/03/2016	Minor	River
2967	30	3	R	North Yorkshire	Northeast - Leeds	N Yorkshire	09/03/2016	Minor	River
2967	28	3	R	Northamptonshire	Anglian - Peterborough	Northamptonshire	09/03/2016	Minor	River
2967	32	3	R	Oxfordshire	Southeast North - Reading	Oxfordshire	09/03/2016	Minor	River
2967	58	3	R	Rutland	Anglian - Peterborough	Rutland	09/03/2016	Minor	River
2967	38	3	R	Warwickshire	Midlands - Solihull	Warwickshire	09/03/2016	Minor	River
2967	4	3	R	West Midlands	Midlands - Solihull	W Midlands	09/03/2016	Minor	River
2967	41	3	R	Worcestershire	Midlands - Solihull	Worcestershire	09/03/2016	Minor	River
2967	55	3	R	York	Northeast - Leeds	York	09/03/2016	Minor	River
2967	10	2	R	Cambridgeshire	Anglian - Peterborough	Cambridgeshire	09/03/2016	Significant	River
2967	8	3	S	Bedfordshire	Anglian - Peterborough	Bedfordshire	09/03/2016	Minor	Surface water
2967	12	3	S	Cornwall and Isles of Scilly	Southwest - Exeter	Cornwall & Isles of Scilly	09/03/2016	Minor	Surface water
2967	12	3	S	Cornwall and Isles of Scilly	Southwest - Exeter	Cornwall & Isles of Scilly	09/03/2016	Minor	Surface water
2967	16	3	S	Dorset	Southwest - Exeter	Dorset	09/03/2016	Minor	Surface water
2967	16	3	S	Dorset	Southwest - Exeter	Dorset	09/03/2016	Minor	Surface water
2967	20	3	S	Gloucestershire	Midlands - Solihull	Gloucestershire	09/03/2016	Minor	Surface water
2967	20	3	S	Gloucestershire	Midlands - Solihull	Gloucestershire	09/03/2016	Minor	Surface water
2967	60	3	S	Herefordshire	Midlands - Solihull	Herefordshire	09/03/2016	Minor	Surface water
2967	60	3	S	Herefordshire	Midlands - Solihull	Herefordshire	09/03/2016	Minor	Surface water
2967	57	3	S	Leicester	Midlands - Solihull	Leicester	09/03/2016	Minor	Surface water
2967	25	3	S	Leicestershire	Midlands - Solihull	Leicestershire	09/03/2016	Minor	Surface water
2967	83	3	S	Milton Keynes	Anglian - Peterborough	Milton Keynes	09/03/2016	Minor	Surface water
2967	83	3	S	Milton Keynes	Anglian - Peterborough	Milton Keynes	09/03/2016	Minor	Surface water
2967	30	3	S	North Yorkshire	Northeast - Leeds	N Yorkshire	09/03/2016	Minor	Surface water
2967	28	3	S	Northamptonshire	Anglian - Peterborough	Northamptonshire	09/03/2016	Minor	Surface water
2967	28	3	S	Northamptonshire	Anglian - Peterborough	Northamptonshire	09/03/2016	Minor	Surface water
2967	32	3	S	Oxfordshire	Southeast North - Reading	Oxfordshire	09/03/2016	Minor	Surface water
2967	32	3	S	Oxfordshire	Southeast North - Reading	Oxfordshire	09/03/2016	Minor	Surface water
2967	67	3	S	Plymouth	Southwest - Exeter	Plymouth	09/03/2016	Minor	Surface water
2967	67	3	S	Plymouth	Southwest - Exeter	Plymouth	09/03/2016	Minor	Surface water
2967	58	3	S	Rutland	Anglian - Peterborough	Rutland	09/03/2016	Minor	Surface water
2967	38	3	S	Warwickshire	Midlands - Solihull	Warwickshire	09/03/2016	Minor	Surface water
2967	38	3	S	Warwickshire	Midlands - Solihull	Warwickshire	09/03/2016	Minor	Surface water
2967	4	3	S	West Midlands	Midlands - Solihull	W Midlands	09/03/2016	Minor	Surface water
2967	4	3	S	West Midlands	Midlands - Solihull	W Midlands	09/03/2016	Minor	Surface water
2967	41	3	S	Worcestershire	Midlands - Solihull	Worcestershire	09/03/2016	Minor	Surface water
2967	41	3	S	Worcestershire	Midlands - Solihull	Worcestershire	09/03/2016	Minor	Surface water
2967	55	3	S	York	Northeast - Leeds	York	09/03/2016	Minor	Surface water
2968	8	3	R	Bedfordshire	Anglian - Peterborough	Bedfordshire	10/03/2016	Minor	River
2968	9	3	R	Buckinghamshire	Southeast North - Reading	Buckinghamshire	10/03/2016	Minor	River
2968	25	3	R	Leicestershire	Midlands - Solihull	Leicestershire	10/03/2016	Minor	River
2968	83	3	R	Milton Keynes	Anglian - Peterborough	Milton Keynes	10/03/2016	Minor	River
2968	28	3	R	Northamptonshire	Anglian - Peterborough	Northamptonshire	10/03/2016	Minor	River
2968	32	3	R	Oxfordshire	Southeast North - Reading	Oxfordshire	10/03/2016	Minor	River
2968	2	3	R	South Yorkshire	Northeast - Leeds	S Yorkshire	10/03/2016	Minor	River
2968	35	3	R	Staffordshire	Midlands - Solihull	Staffordshire	10/03/2016	Minor	River
2968	38	3	R	Warwickshire	Midlands - Solihull	Warwickshire	10/03/2016	Minor	River
2968	40	3	R	Wiltshire	Southwest - Exeter	Wiltshire	10/03/2016	Minor	River
2968	41	3	R	Worcestershire	Midlands - Solihull	Worcestershire	10/03/2016	Minor	River
2968	10	2	R	Cambridgeshire	Anglian - Peterborough	Cambridgeshire	10/03/2016	Significant	River
2968	16	3	S	Dorset	Southwest - Exeter	Dorset	10/03/2016	Minor	Surface water
2969	15	3	R	Devon	Southwest - Exeter	Devon	12/03/2016	Minor	River
2970	12	3	S	Cornwall and Isles of Scilly	Southwest - Exeter	Cornwall & Isles of Scilly	12/03/2016	Minor	Surface water
2970	15	3	S	Devon	Southwest - Exeter	Devon	12/03/2016	Minor	Surface water
2972	20	3	R	Gloucestershire	Midlands - Solihull	Gloucestershire	13/03/2016	Minor	River
2972	38	3	R	Warwickshire	Midlands - Solihull	Warwickshire	13/03/2016	Minor	River
2972	41	3	R	Worcestershire	Midlands - Solihull	Worcestershire	13/03/2016	Minor	River
2971	15	3	R	Devon	Southwest - Exeter	Devon	13/03/2016	Minor	River
2974	16	3	S	Dorset	Southwest - Exeter	Dorset	28/03/2016	Minor	Surface water
2975	15	3	S	Devon	Southwest - Exeter	Devon	28/03/2016	Minor	Surface water
2973	12	3	S	Cornwall and Isles of Scilly	Southwest - Exeter	Cornwall & Isles of Scilly	28/03/2016	Minor	Surface water
2976	94	3	S	Powys	Wales	Powys	28/03/2016	Minor	Surface water
2977	14	3	S	Derbyshire	Midlands - Solihull	Derbyshire	28/03/2016	Minor	Surface water
2978	35	3	S	Staffordshire	Midlands - Solihull	Staffordshire	28/03/2016	Minor	Surface water
2979	35	3	R	Staffordshire	Midlands - Solihull	Staffordshire	28/03/2016	Minor	River
2980	35	3	R	Staffordshire	Midlands - Solihull	Staffordshire	29/03/2016	Minor	River
2981	12	3	C	Cornwall and Isles of Scilly	Southwest - Exeter	Cornwall & Isles of Scilly	10/04/2016	Minor	Coastal \ tidal
2981	15	3	C	Devon	Southwest - Exeter	Devon	10/04/2016	Minor	Coastal \ tidal
2981	6	3	C	Greater London	Southeast North - Reading	Gtr London	10/04/2016	Minor	Coastal \ tidal
2982	51	3	S	Kingston upon Hull, City of	Northeast - Leeds	Kingston upon Hull	12/04/2016	Minor	Surface water
2984	19	3	S	Essex	Anglian - Peterborough	Essex	14/04/2016	Minor	Surface water
2984	27	3	S	Norfolk	Anglian - Peterborough	Norfolk	14/04/2016	Minor	Surface water
2984	36	3	S	Suffolk	Anglian - Peterborough	Suffolk	14/04/2016	Minor	Surface water
2983	36	3	R	Suffolk	Anglian - Peterborough	Suffolk	14/04/2016	Minor	River
2983	36	3	S	Suffolk	Anglian - Peterborough	Suffolk	14/04/2016	Minor	Surface water
2985	19	3	S	Essex	Anglian - Peterborough	Essex	15/04/2016	Minor	Surface water
2985	6	3	S	Greater London	Southeast North - Reading	Gtr London	15/04/2016	Minor	Surface water
2985	27	3	S	Norfolk	Anglian - Peterborough	Norfolk	15/04/2016	Minor	Surface water
2986	6	3	S	Greater London	Southeast North - Reading	Gtr London	29/04/2016	Minor	Surface water
2987	4	3	S	West Midlands	Midlands - Solihull	W Midlands	07/05/2016	Minor	Surface water
2989	6	3	S	Greater London	Southeast North - Reading	Gtr London	10/05/2016	Minor	Surface water
2988	23	3	R	Kent	Southeast South - Worthing	Kent	11/05/2016	Minor	River
2988	109	3	S	Cardiff	Wales	Cardiff	11/05/2016	Minor	Surface water
2988	6	3	S	Greater London	Southeast North - Reading	Gtr London	11/05/2016	Minor	Surface water
2988	107	3	S	Monmouthshire	Wales	Monmouthshire	11/05/2016	Minor	Surface water
2988	32	3	S	Oxfordshire	Southeast North - Reading	Oxfordshire	11/05/2016	Minor	Surface water
2988	80	3	S	Slough	Southeast North - Reading	Slough	11/05/2016	Minor	Surface water
2988	34	3	S	Somerset	Southwest - Exeter	Somerset	11/05/2016	Minor	Surface water
2988	37	3	S	Surrey	Southeast North - Reading	Surrey	11/05/2016	Minor	Surface water
2988	71	3	S	Swindon	Southeast North - Reading	Swindon	11/05/2016	Minor	Surface water
2988	40	3	S	Wiltshire	Southwest - Exeter	Wiltshire	11/05/2016	Minor	Surface water
2988	82	3	S	Wokingham	Southeast North - Reading	Wokingham	11/05/2016	Minor	Surface water
2990	16	3	S	Dorset	Southwest - Exeter	Dorset	12/05/2016	Minor	Surface water
2991	22	3	S	Hertfordshire	Southeast North - Reading	Hertfordshire	23/05/2016	Minor	Surface water
2991	94	3	S	Powys	Wales	Powys	23/05/2016	Minor	Surface water
2992	99	3	S	Neath Port Talbot	Wales	Neath Port Talbot	27/05/2016	Minor	Surface water
2995	97	3	S	Carmarthenshire	Wales	Carmarthenshire	28/05/2016	Minor	Surface water
2996	98	3	S	Swansea	Wales	Swansea	28/05/2016	Minor	Surface water
2993	18	3	S	East Sussex	Southeast South - Worthing	E Sussex	28/05/2016	Minor	Surface water
2994	84	3	S	Brighton and Hove	Southeast South - Worthing	Brighton and Hove	28/05/2016	Minor	Surface water
2997	10	3	S	Cambridgeshire	Anglian - Peterborough	Cambridgeshire	31/05/2016	Minor	Surface water
2997	19	3	S	Essex	Anglian - Peterborough	Essex	31/05/2016	Minor	Surface water
2997	6	3	S	Greater London	Southeast North - Reading	Gtr London	31/05/2016	Minor	Surface water
2997	23	3	S	Kent	Southeast South - Worthing	Kent	31/05/2016	Minor	Surface water
2997	76	3	S	Medway	Southeast South - Worthing	Medway	31/05/2016	Minor	Surface water
2997	27	3	S	Norfolk	Anglian - Peterborough	Norfolk	31/05/2016	Minor	Surface water
2997	74	3	S	Southend-on-Sea	Anglian - Peterborough	Southend-on-Sea	31/05/2016	Minor	Surface water
2997	36	3	S	Suffolk	Anglian - Peterborough	Suffolk	31/05/2016	Minor	Surface water
2997	75	3	S	Thurrock	Anglian - Peterborough	Thurrock	31/05/2016	Minor	Surface water
3000	11			Cheshire	Northwest - Warrington	Cheshire	04/06/2016
2998	11	3	S	Cheshire	Northwest - Warrington	Cheshire	04/06/2016	Minor	Surface water
2999	11	3	S	Cheshire	Northwest - Warrington	Cheshire	05/06/2016	Minor	Surface water
3001	8	3	S	Bedfordshire	Anglian - Peterborough	Bedfordshire	07/06/2016	Minor	Surface water
3001	84	3	S	Brighton and Hove	Southeast South - Worthing	Brighton and Hove	07/06/2016	Minor	Surface water
3001	9	3	S	Buckinghamshire	Southeast North - Reading	Buckinghamshire	07/06/2016	Minor	Surface water
3001	18	3	S	East Sussex	Southeast South - Worthing	E Sussex	07/06/2016	Minor	Surface water
3001	6	3	S	Greater London	Southeast North - Reading	Gtr London	07/06/2016	Minor	Surface water
3001	23	3	S	Kent	Southeast South - Worthing	Kent	07/06/2016	Minor	Surface water
3001	37	3	S	Surrey	Southeast North - Reading	Surrey	07/06/2016	Minor	Surface water
3001	39	3	S	West Sussex	Southeast South - Worthing	W Sussex	07/06/2016	Minor	Surface water
3001	5	3	S	West Yorkshire	Northeast - Leeds	W Yorkshire	07/06/2016	Minor	Surface water
3002	8	2	S	Bedfordshire	Anglian - Peterborough	Bedfordshire	07/06/2016	Significant	Surface water
3002	73	2	S	Luton	Southeast North - Reading	Luton	07/06/2016	Significant	Surface water
3002	37	2	S	Surrey	Southeast North - Reading	Surrey	07/06/2016	Significant	Surface water
3003	6	3	S	Greater London	Southeast North - Reading	Gtr London	08/06/2016	Minor	Surface water
3003	7	3	S	Greater Manchester	Northwest - Warrington	Gtr Manchester	08/06/2016	Minor	Surface water
3003	24	3	S	Lancashire	Northwest - Warrington	Lancashire	08/06/2016	Minor	Surface water
3003	62	3	S	Stoke-on-Trent	Midlands - Solihull	Stoke-on-Trent	08/06/2016	Minor	Surface water
3003	4	3	S	West Midlands	Midlands - Solihull	W Midlands	08/06/2016	Minor	Surface water
3003	4	2	S	West Midlands	Midlands - Solihull	W Midlands	08/06/2016	Significant	Surface water
3005	11	3	S	Cheshire	Northwest - Warrington	Cheshire	10/06/2016	Minor	Surface water
3005	25	3	S	Leicestershire	Midlands - Solihull	Leicestershire	10/06/2016	Minor	Surface water
3005	1	3	S	Merseyside	Northwest - Warrington	Merseyside	10/06/2016	Minor	Surface water
3005	59	3	S	Nottingham	Midlands - Solihull	Nottingham	10/06/2016	Minor	Surface water
3005	2	3	S	South Yorkshire	Northeast - Leeds	S Yorkshire	10/06/2016	Minor	Surface water
3005	35	3	S	Staffordshire	Midlands - Solihull	Staffordshire	10/06/2016	Minor	Surface water
3005	38	3	S	Warwickshire	Midlands - Solihull	Warwickshire	10/06/2016	Minor	Surface water
3005	4	3	S	West Midlands	Midlands - Solihull	W Midlands	10/06/2016	Minor	Surface water
3004	1	3	R	Merseyside	Northwest - Warrington	Merseyside	10/06/2016	Minor	River
3006	11	3	S	Cheshire	Northwest - Warrington	Cheshire	11/06/2016	Minor	Surface water
3006	11	3	S	Cheshire	Northwest - Warrington	Cheshire	11/06/2016	Minor	Surface water
3006	6	3	S	Greater London	Southeast North - Reading	Gtr London	11/06/2016	Minor	Surface water
3006	7	3	S	Greater Manchester	Northwest - Warrington	Gtr Manchester	11/06/2016	Minor	Surface water
3006	24	3	S	Lancashire	Northwest - Warrington	Lancashire	11/06/2016	Minor	Surface water
3006	24	3	S	Lancashire	Northwest - Warrington	Lancashire	11/06/2016	Minor	Surface water
3006	24	3	S	Lancashire	Northwest - Warrington	Lancashire	11/06/2016	Minor	Surface water
3006	1	3	S	Merseyside	Northwest - Warrington	Merseyside	11/06/2016	Minor	Surface water
3006	37	3	S	Surrey	Southeast North - Reading	Surrey	11/06/2016	Minor	Surface water
3006	37	3	S	Surrey	Southeast North - Reading	Surrey	11/06/2016	Minor	Surface water
3006	37	3	S	Surrey	Southeast North - Reading	Surrey	11/06/2016	Minor	Surface water
3011	11	3	S	Cheshire	Northwest - Warrington	Cheshire	12/06/2016	Minor	Surface water
3011	11	2	S	Cheshire	Northwest - Warrington	Cheshire	12/06/2016	Significant	Surface water
3008	8	3	S	Bedfordshire	Anglian - Peterborough	Bedfordshire	12/06/2016	Minor	Surface water
3007	8	3	S	Bedfordshire	Anglian - Peterborough	Bedfordshire	12/06/2016	Minor	Surface water
3007	20	3	S	Gloucestershire	Midlands - Solihull	Gloucestershire	12/06/2016	Minor	Surface water
3009	8	3	S	Bedfordshire	Anglian - Peterborough	Bedfordshire	12/06/2016	Minor	Surface water
3009	19	3	S	Essex	Anglian - Peterborough	Essex	12/06/2016	Minor	Surface water
3009	20	3	S	Gloucestershire	Midlands - Solihull	Gloucestershire	12/06/2016	Minor	Surface water
3009	22	3	S	Hertfordshire	Southeast North - Reading	Hertfordshire	12/06/2016	Minor	Surface water
3009	83	3	S	Milton Keynes	Anglian - Peterborough	Milton Keynes	12/06/2016	Minor	Surface water
3009	35	3	S	Staffordshire	Midlands - Solihull	Staffordshire	12/06/2016	Minor	Surface water
3009	93	3	S	Wrexham	Wales	Wrexham	12/06/2016	Minor	Surface water
3010	11	3	S	Cheshire	Northwest - Warrington	Cheshire	13/06/2016	Minor	Surface water
3010	13	3	S	Cumbria	Northwest - Warrington	Cumbria	13/06/2016	Minor	Surface water
3010	19	3	S	Essex	Anglian - Peterborough	Essex	13/06/2016	Minor	Surface water
3010	24	3	S	Lancashire	Northwest - Warrington	Lancashire	13/06/2016	Minor	Surface water
3010	27	3	S	Norfolk	Anglian - Peterborough	Norfolk	13/06/2016	Minor	Surface water
3010	30	3	S	North Yorkshire	Northeast - Leeds	N Yorkshire	13/06/2016	Minor	Surface water
3010	11	2	S	Cheshire	Northwest - Warrington	Cheshire	13/06/2016	Significant	Surface water
3014	14	3	S	Derbyshire	Midlands - Solihull	Derbyshire	14/06/2016	Minor	Surface water
3014	92	3	S	Flintshire	Wales	Flintshire	14/06/2016	Minor	Surface water
3014	20	3	S	Gloucestershire	Midlands - Solihull	Gloucestershire	14/06/2016	Minor	Surface water
3014	24	3	S	Lancashire	Northwest - Warrington	Lancashire	14/06/2016	Minor	Surface water
3014	28	3	S	Northamptonshire	Anglian - Peterborough	Northamptonshire	14/06/2016	Minor	Surface water
3014	33	3	S	Shropshire	Midlands - Solihull	Shropshire	14/06/2016	Minor	Surface water
3014	61	3	S	Telford and Wrekin	Midlands - Solihull	Telford and Wrekin	14/06/2016	Minor	Surface water
3014	93	3	S	Wrexham	Wales	Wrexham	14/06/2016	Minor	Surface water
3013	11	3	S	Cheshire	Northwest - Warrington	Cheshire	14/06/2016	Minor	Surface water
3013	7	3	S	Greater Manchester	Northwest - Warrington	Gtr Manchester	14/06/2016	Minor	Surface water
3012	4	3	S	West Midlands	Midlands - Solihull	W Midlands	14/06/2016	Minor	Surface water
3012	4	2	S	West Midlands	Midlands - Solihull	W Midlands	14/06/2016	Significant	Surface water
3015	26	3	S	Lincolnshire	Anglian - Peterborough	Lincolnshire	14/06/2016	Minor	Surface water
3016	19	3	S	Essex	Anglian - Peterborough	Essex	14/06/2016	Minor	Surface water
3018	9	3	S	Buckinghamshire	Southeast North - Reading	Buckinghamshire	15/06/2016	Minor	Surface water
3018	18	3	S	East Sussex	Southeast South - Worthing	E Sussex	15/06/2016	Minor	Surface water
3018	39	3	S	West Sussex	Southeast South - Worthing	W Sussex	15/06/2016	Minor	Surface water
3017	14	3	R	Derbyshire	Midlands - Solihull	Derbyshire	15/06/2016	Minor	River
3017	15	3	R	Devon	Southwest - Exeter	Devon	15/06/2016	Minor	River
3017	12	3	S	Cornwall and Isles of Scilly	Southwest - Exeter	Cornwall & Isles of Scilly	15/06/2016	Minor	Surface water
3017	14	3	S	Derbyshire	Midlands - Solihull	Derbyshire	15/06/2016	Minor	Surface water
3017	15	3	S	Devon	Southwest - Exeter	Devon	15/06/2016	Minor	Surface water
3017	24	3	S	Lancashire	Northwest - Warrington	Lancashire	15/06/2016	Minor	Surface water
3017	25	3	S	Leicestershire	Midlands - Solihull	Leicestershire	15/06/2016	Minor	Surface water
3019	64	3	S	Bristol, City of	Southwest - Exeter	Bristol	15/06/2016	Minor	Surface water
3019	97	3	S	Carmarthenshire	Wales	Carmarthenshire	15/06/2016	Minor	Surface water
3019	11	3	S	Cheshire	Northwest - Warrington	Cheshire	15/06/2016	Minor	Surface water
3019	14	3	S	Derbyshire	Midlands - Solihull	Derbyshire	15/06/2016	Minor	Surface water
3019	15	3	S	Devon	Southwest - Exeter	Devon	15/06/2016	Minor	Surface water
3019	20	3	S	Gloucestershire	Midlands - Solihull	Gloucestershire	15/06/2016	Minor	Surface water
3019	7	3	S	Greater Manchester	Northwest - Warrington	Gtr Manchester	15/06/2016	Minor	Surface water
3019	21	3	S	Hampshire	Southeast South - Worthing	Hampshire	15/06/2016	Minor	Surface water
3019	57	3	S	Leicester	Midlands - Solihull	Leicester	15/06/2016	Minor	Surface water
3019	25	3	S	Leicestershire	Midlands - Solihull	Leicestershire	15/06/2016	Minor	Surface water
3019	26	3	S	Lincolnshire	Anglian - Peterborough	Lincolnshire	15/06/2016	Minor	Surface water
3019	28	3	S	Northamptonshire	Anglian - Peterborough	Northamptonshire	15/06/2016	Minor	Surface water
3019	59	3	S	Nottingham	Midlands - Solihull	Nottingham	15/06/2016	Minor	Surface water
3019	31	3	S	Nottinghamshire	Midlands - Solihull	Nottinghamshire	15/06/2016	Minor	Surface water
3019	32	3	S	Oxfordshire	Southeast North - Reading	Oxfordshire	15/06/2016	Minor	Surface water
3019	34	3	S	Somerset	Southwest - Exeter	Somerset	15/06/2016	Minor	Surface water
3019	66	3	S	South Gloucestershire	Southwest - Exeter	S Gloucestershire	15/06/2016	Minor	Surface water
3019	2	3	S	South Yorkshire	Northeast - Leeds	S Yorkshire	15/06/2016	Minor	Surface water
3019	35	3	S	Staffordshire	Midlands - Solihull	Staffordshire	15/06/2016	Minor	Surface water
3019	98	3	S	Swansea	Wales	Swansea	15/06/2016	Minor	Surface water
3019	71	3	S	Swindon	Southeast North - Reading	Swindon	15/06/2016	Minor	Surface water
3019	4	3	S	West Midlands	Midlands - Solihull	W Midlands	15/06/2016	Minor	Surface water
3019	40	3	S	Wiltshire	Southwest - Exeter	Wiltshire	15/06/2016	Minor	Surface water
3020	7	3	R	Greater Manchester	Northwest - Warrington	Gtr Manchester	16/06/2016	Minor	River
3020	4	2	R	West Midlands	Midlands - Solihull	W Midlands	16/06/2016	Significant	River
3020	49	3	S	Blackburn with Darwen	Northwest - Warrington	Blackburn with Darwen	16/06/2016	Minor	Surface water
3020	11	3	S	Cheshire	Northwest - Warrington	Cheshire	16/06/2016	Minor	Surface water
3020	15	3	S	Devon	Southwest - Exeter	Devon	16/06/2016	Minor	Surface water
3020	6	3	S	Greater London	Southeast North - Reading	Gtr London	16/06/2016	Minor	Surface water
3020	7	3	S	Greater Manchester	Northwest - Warrington	Gtr Manchester	16/06/2016	Minor	Surface water
3020	24	3	S	Lancashire	Northwest - Warrington	Lancashire	16/06/2016	Minor	Surface water
3020	26	3	S	Lincolnshire	Anglian - Peterborough	Lincolnshire	16/06/2016	Minor	Surface water
3020	1	3	S	Merseyside	Northwest - Warrington	Merseyside	16/06/2016	Minor	Surface water
3020	83	3	S	Milton Keynes	Anglian - Peterborough	Milton Keynes	16/06/2016	Minor	Surface water
3020	59	3	S	Nottingham	Midlands - Solihull	Nottingham	16/06/2016	Minor	Surface water
3020	31	3	S	Nottinghamshire	Midlands - Solihull	Nottinghamshire	16/06/2016	Minor	Surface water
3020	2	3	S	South Yorkshire	Northeast - Leeds	S Yorkshire	16/06/2016	Minor	Surface water
3020	86	3	S	Southampton	Southeast South - Worthing	Southampton	16/06/2016	Minor	Surface water
3020	37	3	S	Surrey	Southeast North - Reading	Surrey	16/06/2016	Minor	Surface water
3020	48	3	S	Warrington	Northwest - Warrington	Warrington	16/06/2016	Minor	Surface water
3020	41	3	S	Worcestershire	Midlands - Solihull	Worcestershire	16/06/2016	Minor	Surface water
3020	4	2	S	West Midlands	Midlands - Solihull	W Midlands	16/06/2016	Significant	Surface water
3022	84	3	S	Brighton and Hove	Southeast South - Worthing	Brighton and Hove	17/06/2016	Minor	Surface water
3023	16	3	S	Dorset	Southwest - Exeter	Dorset	17/06/2016	Minor	Surface water
3029	26	3	S	Lincolnshire	Anglian - Peterborough	Lincolnshire	17/06/2016	Minor	Surface water
3030	19	3	S	Essex	Anglian - Peterborough	Essex	17/06/2016	Minor	Surface water
3024	6	3	S	Greater London	Southeast North - Reading	Gtr London	17/06/2016	Minor	Surface water
3021	23	3	S	Kent	Southeast South - Worthing	Kent	17/06/2016	Minor	Surface water
3025	21	3	S	Hampshire	Southeast South - Worthing	Hampshire	17/06/2016	Minor	Surface water
3027	34	3	R	Somerset	Southwest - Exeter	Somerset	17/06/2016	Minor	River
3027	34	3	S	Somerset	Southwest - Exeter	Somerset	17/06/2016	Minor	Surface water
3028	98	3	S	Swansea	Wales	Swansea	17/06/2016	Minor	Surface water
3026	39	3	S	West Sussex	Southeast South - Worthing	W Sussex	17/06/2016	Minor	Surface water
3031	10	3	S	Cambridgeshire	Anglian - Peterborough	Cambridgeshire	20/06/2016	Minor	Surface water
3032	76	3	R	Medway	Southeast South - Worthing	Medway	22/06/2016	Minor	River
3032	84	3	R	Brighton and Hove	Southeast South - Worthing	Brighton and Hove	22/06/2016	Minor	River
3032	18	3	R	East Sussex	Southeast South - Worthing	E Sussex	22/06/2016	Minor	River
3032	23	3	R	Kent	Southeast South - Worthing	Kent	22/06/2016	Minor	River
3032	37	3	R	Surrey	Southeast North - Reading	Surrey	22/06/2016	Minor	River
3032	39	3	R	West Sussex	Southeast South - Worthing	W Sussex	22/06/2016	Minor	River
3046	84	3	S	Brighton and Hove	Southeast South - Worthing	Brighton and Hove	22/06/2016	Minor	Surface water
3033	18	3	R	East Sussex	Southeast South - Worthing	E Sussex	22/06/2016	Minor	River
3033	84	3	S	Brighton and Hove	Southeast South - Worthing	Brighton and Hove	22/06/2016	Minor	Surface water
3047	84			Brighton and Hove	Southeast South - Worthing	Brighton and Hove	22/06/2016
3034	18	3	R	East Sussex	Southeast South - Worthing	E Sussex	22/06/2016	Minor	River
3035	18	3	R	East Sussex	Southeast South - Worthing	E Sussex	22/06/2016	Minor	River
3036	18	3	R	East Sussex	Southeast South - Worthing	E Sussex	22/06/2016	Minor	River
3037	18	3	R	East Sussex	Southeast South - Worthing	E Sussex	22/06/2016	Minor	River
3038	18	3	R	East Sussex	Southeast South - Worthing	E Sussex	22/06/2016	Minor	River
3039	18	3	R	East Sussex	Southeast South - Worthing	E Sussex	22/06/2016	Minor	River
3040	18	3	R	East Sussex	Southeast South - Worthing	E Sussex	22/06/2016	Minor	River
3041	18	3	R	East Sussex	Southeast South - Worthing	E Sussex	22/06/2016	Minor	River
3042	18	3	R	East Sussex	Southeast South - Worthing	E Sussex	22/06/2016	Minor	River
3043	18	3	R	East Sussex	Southeast South - Worthing	E Sussex	22/06/2016	Minor	River
3048	6	3	S	Greater London	Southeast North - Reading	Gtr London	23/06/2016	Minor	Surface water
3050	18	3	S	East Sussex	Southeast South - Worthing	E Sussex	23/06/2016	Minor	Surface water
3053	36	3	S	Suffolk	Anglian - Peterborough	Suffolk	23/06/2016	Minor	Surface water
3054	36	3	S	Suffolk	Anglian - Peterborough	Suffolk	23/06/2016	Minor	Surface water
3049	6	2	S	Greater London	Southeast North - Reading	Gtr London	23/06/2016	Significant	Surface water
3044	22	2	S	Hertfordshire	Southeast North - Reading	Hertfordshire	23/06/2016	Significant	Surface water
3044	23	2	S	Kent	Southeast South - Worthing	Kent	23/06/2016	Significant	Surface water
3044	37	2	S	Surrey	Southeast North - Reading	Surrey	23/06/2016	Significant	Surface water
3044	6	2	R	Greater London	Southeast North - Reading	Gtr London	23/06/2016	Significant	River
3044	6	3	S	Greater London	Southeast North - Reading	Gtr London	23/06/2016	Minor	Surface water
3044	21	3	S	Hampshire	Southeast South - Worthing	Hampshire	23/06/2016	Minor	Surface water
3044	39	3	S	West Sussex	Southeast South - Worthing	W Sussex	23/06/2016	Minor	Surface water
3044	19	2	S	Essex	Anglian - Peterborough	Essex	23/06/2016	Significant	Surface water
3044	6	2	S	Greater London	Southeast North - Reading	Gtr London	23/06/2016	Significant	Surface water
3045	6	3	S	Greater London	Southeast North - Reading	Gtr London	23/06/2016	Minor	Surface water
3051	6	2	R	Greater London	Southeast North - Reading	Gtr London	23/06/2016	Significant	River
3051	18	3	S	East Sussex	Southeast South - Worthing	E Sussex	23/06/2016	Minor	Surface water
3051	6	3	S	Greater London	Southeast North - Reading	Gtr London	23/06/2016	Minor	Surface water
3051	22	3	S	Hertfordshire	Southeast North - Reading	Hertfordshire	23/06/2016	Minor	Surface water
3051	27	3	S	Norfolk	Anglian - Peterborough	Norfolk	23/06/2016	Minor	Surface water
3051	37	3	S	Surrey	Southeast North - Reading	Surrey	23/06/2016	Minor	Surface water
3051	6	2	S	Greater London	Southeast North - Reading	Gtr London	23/06/2016	Significant	Surface water
3051	21	2	S	Hampshire	Southeast South - Worthing	Hampshire	23/06/2016	Significant	Surface water
3052	13	3	R	Cumbria	Northwest - Warrington	Cumbria	24/06/2016	Minor	River
3055	23	3	R	Kent	Southeast South - Worthing	Kent	25/06/2016	Minor	River
3055	19	3	S	Essex	Anglian - Peterborough	Essex	25/06/2016	Minor	Surface water
3055	23	3	S	Kent	Southeast South - Worthing	Kent	25/06/2016	Minor	Surface water
3055	27	3	S	Norfolk	Anglian - Peterborough	Norfolk	25/06/2016	Minor	Surface water
3055	85	3	S	Portsmouth	Southeast South - Worthing	Portsmouth	25/06/2016	Minor	Surface water
3055	36	3	S	Suffolk	Anglian - Peterborough	Suffolk	25/06/2016	Minor	Surface water
3055	37	3	S	Surrey	Southeast North - Reading	Surrey	25/06/2016	Minor	Surface water
3056	27	3	S	Norfolk	Anglian - Peterborough	Norfolk	26/06/2016	Minor	Surface water
3056	36	3	S	Suffolk	Anglian - Peterborough	Suffolk	26/06/2016	Minor	Surface water
3057	56			Derby	Midlands - Solihull	Derby	29/06/2016
3062	6	3	S	Greater London	Southeast North - Reading	Gtr London	04/07/2016	Minor	Surface water
3062	18	3	S	East Sussex	Southeast South - Worthing	E Sussex	04/07/2016	Minor	Surface water
3062	19	3	S	Essex	Anglian - Peterborough	Essex	04/07/2016	Minor	Surface water
3062	23	3	S	Kent	Southeast South - Worthing	Kent	04/07/2016	Minor	Surface water
3062	37	3	S	Surrey	Southeast North - Reading	Surrey	04/07/2016	Minor	Surface water
3062	39	3	S	West Sussex	Southeast South - Worthing	W Sussex	04/07/2016	Minor	Surface water
3062	74	3	S	Southend-on-Sea	Anglian - Peterborough	Southend-on-Sea	04/07/2016	Minor	Surface water
3062	75	3	S	Thurrock	Anglian - Peterborough	Thurrock	04/07/2016	Minor	Surface water
3062	76	3	S	Medway	Southeast South - Worthing	Medway	04/07/2016	Minor	Surface water
3062	84	3	S	Brighton and Hove	Southeast South - Worthing	Brighton and Hove	04/07/2016	Minor	Surface water
3060	40	2	G	Wiltshire	Southwest - Exeter	Wiltshire	04/07/2016	Significant	Groundwater
3059	60	2	G	Herefordshire	Midlands - Solihull	Herefordshire	04/07/2016	Significant	Groundwater
3061	27	2	G	Norfolk	Anglian - Peterborough	Norfolk	04/07/2016	Significant	Groundwater
3061	36	2	G	Suffolk	Anglian - Peterborough	Suffolk	04/07/2016	Significant	Groundwater
3058	94	2	G	Powys	Wales	Powys	04/07/2016	Significant	Groundwater
3058	95	2	G	Ceredigion	Wales	Ceredigion	04/07/2016	Significant	Groundwater
3058	96	2	G	Pembrokeshire	Wales	Pembrokeshire	04/07/2016	Significant	Groundwater
3058	97	2	G	Carmarthenshire	Wales	Carmarthenshire	04/07/2016	Significant	Groundwater
3058	98	2	G	Swansea	Wales	Swansea	04/07/2016	Significant	Groundwater
3058	99	2	G	Neath Port Talbot	Wales	Neath Port Talbot	04/07/2016	Significant	Groundwater
3058	100	2	G	Bridgend	Wales	Bridgend	04/07/2016	Significant	Groundwater
3058	101	2	G	The Vale of Glamorgan	Wales	Vale of Glamorgan	04/07/2016	Significant	Groundwater
3058	102	2	G	Rhondda, Cynon, Taff	Wales	Rhondda Cynon Taff	04/07/2016	Significant	Groundwater
3058	103	2	G	Merthyr Tydfil	Wales	Merthyr Tydfil	04/07/2016	Significant	Groundwater
3058	104	2	G	Caerphilly	Wales	Caerphilly	04/07/2016	Significant	Groundwater
3058	105	2	G	Blaenau Gwent	Wales	Blaenau Gwent	04/07/2016	Significant	Groundwater
3058	106	2	G	Torfaen	Wales	Torfaen	04/07/2016	Significant	Groundwater
3058	107	2	G	Monmouthshire	Wales	Monmouthshire	04/07/2016	Significant	Groundwater
3058	108	2	G	Newport	Wales	Newport	04/07/2016	Significant	Groundwater
3058	109	2	G	Cardiff	Wales	Cardiff	04/07/2016	Significant	Groundwater
3063	12	3	R	Cornwall and Isles of Scilly	Southwest - Exeter	Cornwall & Isles of Scilly	08/07/2016	Minor	River
3063	15	3	R	Devon	Southwest - Exeter	Devon	08/07/2016	Minor	River
3063	16	3	R	Dorset	Southwest - Exeter	Dorset	08/07/2016	Minor	River
3064	35	3	S	Staffordshire	Midlands - Solihull	Staffordshire	09/07/2016	Minor	Surface water
3065	21	3	S	Hampshire	Southeast South - Worthing	Hampshire	11/07/2016	Minor	Surface water
3066	84	3	S	Brighton and Hove	Southeast South - Worthing	Brighton and Hove	12/07/2016	Minor	Surface water
3066	19	3	S	Essex	Anglian - Peterborough	Essex	12/07/2016	Minor	Surface water
3066	6	3	S	Greater London	Southeast North - Reading	Gtr London	12/07/2016	Minor	Surface water
3066	22	3	S	Hertfordshire	Southeast North - Reading	Hertfordshire	12/07/2016	Minor	Surface water
3066	27	3	S	Norfolk	Anglian - Peterborough	Norfolk	12/07/2016	Minor	Surface water
3066	36	3	S	Suffolk	Anglian - Peterborough	Suffolk	12/07/2016	Minor	Surface water
3066	37	3	S	Surrey	Southeast North - Reading	Surrey	12/07/2016	Minor	Surface water
3066	39	3	S	West Sussex	Southeast South - Worthing	W Sussex	12/07/2016	Minor	Surface water
3067	13	3	S	Cumbria	Northwest - Warrington	Cumbria	20/07/2016	Minor	Surface water
3068	15	3	S	Devon	Southwest - Exeter	Devon	13/08/2016	Minor	Surface water
3068	12	2	S	Cornwall and Isles of Scilly	Southwest - Exeter	Cornwall & Isles of Scilly	13/08/2016	Significant	Surface water
3068	16	1	S	Dorset	Southwest - Exeter	Dorset	13/08/2016	Severe	Surface water
3069	13	3	S	Cumbria	Northwest - Warrington	Cumbria	20/08/2016	Minor	Surface water
3071	15	3	C	Devon	Southwest - Exeter	Devon	20/08/2016	Minor	Coastal \ tidal
3072	13	3	R	Cumbria	Northwest - Warrington	Cumbria	22/08/2016	Minor	River
3072	24	3	R	Lancashire	Northwest - Warrington	Lancashire	22/08/2016	Minor	River
3072	13	3	S	Cumbria	Northwest - Warrington	Cumbria	22/08/2016	Minor	Surface water
3072	24	3	S	Lancashire	Northwest - Warrington	Lancashire	22/08/2016	Minor	Surface water
3073	30			North Yorkshire	Northeast - Leeds	N Yorkshire	22/08/2016
3083	24	3	S	Lancashire	Northwest - Warrington	Lancashire	26/08/2016	Minor	Surface water
3080	4	3	S	West Midlands	Midlands - Solihull	W Midlands	27/08/2016	Minor	Surface water
3080	20	3	S	Gloucestershire	Midlands - Solihull	Gloucestershire	27/08/2016	Minor	Surface water
3080	25	3	S	Leicestershire	Midlands - Solihull	Leicestershire	27/08/2016	Minor	Surface water
3080	26	3	S	Lincolnshire	Anglian - Peterborough	Lincolnshire	27/08/2016	Minor	Surface water
3080	28	3	S	Northamptonshire	Anglian - Peterborough	Northamptonshire	27/08/2016	Minor	Surface water
3080	31	3	S	Nottinghamshire	Midlands - Solihull	Nottinghamshire	27/08/2016	Minor	Surface water
3080	32	3	S	Oxfordshire	Southeast North - Reading	Oxfordshire	27/08/2016	Minor	Surface water
3080	38	3	S	Warwickshire	Midlands - Solihull	Warwickshire	27/08/2016	Minor	Surface water
3080	57	3	S	Leicester	Midlands - Solihull	Leicester	27/08/2016	Minor	Surface water
3080	58	3	S	Rutland	Anglian - Peterborough	Rutland	27/08/2016	Minor	Surface water
3080	59	3	S	Nottingham	Midlands - Solihull	Nottingham	27/08/2016	Minor	Surface water
3080	72	3	S	Peterborough	Anglian - Peterborough	Peterborough	27/08/2016	Minor	Surface water
3075	20	3	S	Gloucestershire	Midlands - Solihull	Gloucestershire	27/08/2016	Minor	Surface water
3075	21	3	S	Hampshire	Southeast South - Worthing	Hampshire	27/08/2016	Minor	Surface water
3075	25	3	S	Leicestershire	Midlands - Solihull	Leicestershire	27/08/2016	Minor	Surface water
3075	26	3	S	Lincolnshire	Anglian - Peterborough	Lincolnshire	27/08/2016	Minor	Surface water
3075	28	3	S	Northamptonshire	Anglian - Peterborough	Northamptonshire	27/08/2016	Minor	Surface water
3075	31	3	S	Nottinghamshire	Midlands - Solihull	Nottinghamshire	27/08/2016	Minor	Surface water
3075	32	3	S	Oxfordshire	Southeast North - Reading	Oxfordshire	27/08/2016	Minor	Surface water
3075	35	3	S	Staffordshire	Midlands - Solihull	Staffordshire	27/08/2016	Minor	Surface water
3075	37	3	S	Surrey	Southeast North - Reading	Surrey	27/08/2016	Minor	Surface water
3075	38	3	S	Warwickshire	Midlands - Solihull	Warwickshire	27/08/2016	Minor	Surface water
3075	78	3	S	West Berkshire	Southeast North - Reading	W Berkshire	27/08/2016	Minor	Surface water
3075	4	3	S	West Midlands	Midlands - Solihull	W Midlands	27/08/2016	Minor	Surface water
3075	16	2	S	Dorset	Southwest - Exeter	Dorset	27/08/2016	Significant	Surface water
3075	26	2	S	Lincolnshire	Anglian - Peterborough	Lincolnshire	27/08/2016	Significant	Surface water
3075	40	2	S	Wiltshire	Southwest - Exeter	Wiltshire	27/08/2016	Significant	Surface water
3076	71	2	S	Swindon	Southeast North - Reading	Swindon	27/08/2016	Significant	Surface water
3076	71	3	S	Swindon	Southeast North - Reading	Swindon	27/08/2016	Minor	Surface water
3074	4	3	S	West Midlands	Midlands - Solihull	W Midlands	27/08/2016	Minor	Surface water
3074	8	3	S	Bedfordshire	Anglian - Peterborough	Bedfordshire	27/08/2016	Minor	Surface water
3074	9	3	S	Buckinghamshire	Southeast North - Reading	Buckinghamshire	27/08/2016	Minor	Surface water
3074	10	3	S	Cambridgeshire	Anglian - Peterborough	Cambridgeshire	27/08/2016	Minor	Surface water
3074	14	3	S	Derbyshire	Midlands - Solihull	Derbyshire	27/08/2016	Minor	Surface water
3074	20	3	S	Gloucestershire	Midlands - Solihull	Gloucestershire	27/08/2016	Minor	Surface water
3074	21	3	S	Hampshire	Southeast South - Worthing	Hampshire	27/08/2016	Minor	Surface water
3074	22	3	S	Hertfordshire	Southeast North - Reading	Hertfordshire	27/08/2016	Minor	Surface water
3074	25	3	S	Leicestershire	Midlands - Solihull	Leicestershire	27/08/2016	Minor	Surface water
3074	26	3	S	Lincolnshire	Anglian - Peterborough	Lincolnshire	27/08/2016	Minor	Surface water
3074	28	3	S	Northamptonshire	Anglian - Peterborough	Northamptonshire	27/08/2016	Minor	Surface water
3074	31	3	S	Nottinghamshire	Midlands - Solihull	Nottinghamshire	27/08/2016	Minor	Surface water
3074	32	3	S	Oxfordshire	Southeast North - Reading	Oxfordshire	27/08/2016	Minor	Surface water
3074	35	3	S	Staffordshire	Midlands - Solihull	Staffordshire	27/08/2016	Minor	Surface water
3074	37	3	S	Surrey	Southeast North - Reading	Surrey	27/08/2016	Minor	Surface water
3074	38	3	S	Warwickshire	Midlands - Solihull	Warwickshire	27/08/2016	Minor	Surface water
3074	40	3	S	Wiltshire	Southwest - Exeter	Wiltshire	27/08/2016	Minor	Surface water
3074	41	3	S	Worcestershire	Midlands - Solihull	Worcestershire	27/08/2016	Minor	Surface water
3074	56	3	S	Derby	Midlands - Solihull	Derby	27/08/2016	Minor	Surface water
3074	57	3	S	Leicester	Midlands - Solihull	Leicester	27/08/2016	Minor	Surface water
3074	58	3	S	Rutland	Anglian - Peterborough	Rutland	27/08/2016	Minor	Surface water
3074	59	3	S	Nottingham	Midlands - Solihull	Nottingham	27/08/2016	Minor	Surface water
3074	71	3	S	Swindon	Southeast North - Reading	Swindon	27/08/2016	Minor	Surface water
3074	72	3	S	Peterborough	Anglian - Peterborough	Peterborough	27/08/2016	Minor	Surface water
3074	73	3	S	Luton	Southeast North - Reading	Luton	27/08/2016	Minor	Surface water
3074	77	3	S	Bracknell Forest	Southeast North - Reading	Bracknell Forest	27/08/2016	Minor	Surface water
3074	78	3	S	West Berkshire	Southeast North - Reading	W Berkshire	27/08/2016	Minor	Surface water
3074	79	3	S	Reading	Southeast North - Reading	Reading	27/08/2016	Minor	Surface water
3074	80	3	S	Slough	Southeast North - Reading	Slough	27/08/2016	Minor	Surface water
3074	81	3	S	Windsor and Maidenhead	Southeast North - Reading	Windsor and Maidenhead	27/08/2016	Minor	Surface water
3074	82	3	S	Wokingham	Southeast North - Reading	Wokingham	27/08/2016	Minor	Surface water
3074	83	3	S	Milton Keynes	Anglian - Peterborough	Milton Keynes	27/08/2016	Minor	Surface water
3077	57	2	S	Leicester	Midlands - Solihull	Leicester	27/08/2016	Significant	Surface water
3077	57	3	S	Leicester	Midlands - Solihull	Leicester	27/08/2016	Minor	Surface water
3081	4	3	S	West Midlands	Midlands - Solihull	W Midlands	27/08/2016	Minor	Surface water
3081	9	3	S	Buckinghamshire	Southeast North - Reading	Buckinghamshire	27/08/2016	Minor	Surface water
3081	20	3	S	Gloucestershire	Midlands - Solihull	Gloucestershire	27/08/2016	Minor	Surface water
3081	25	3	S	Leicestershire	Midlands - Solihull	Leicestershire	27/08/2016	Minor	Surface water
3081	26	3	S	Lincolnshire	Anglian - Peterborough	Lincolnshire	27/08/2016	Minor	Surface water
3081	28	3	S	Northamptonshire	Anglian - Peterborough	Northamptonshire	27/08/2016	Minor	Surface water
3081	31	3	S	Nottinghamshire	Midlands - Solihull	Nottinghamshire	27/08/2016	Minor	Surface water
3081	32	3	S	Oxfordshire	Southeast North - Reading	Oxfordshire	27/08/2016	Minor	Surface water
3081	38	3	S	Warwickshire	Midlands - Solihull	Warwickshire	27/08/2016	Minor	Surface water
3081	40	3	S	Wiltshire	Southwest - Exeter	Wiltshire	27/08/2016	Minor	Surface water
3081	41	3	S	Worcestershire	Midlands - Solihull	Worcestershire	27/08/2016	Minor	Surface water
3081	57	3	S	Leicester	Midlands - Solihull	Leicester	27/08/2016	Minor	Surface water
3081	58	3	S	Rutland	Anglian - Peterborough	Rutland	27/08/2016	Minor	Surface water
3081	59	3	S	Nottingham	Midlands - Solihull	Nottingham	27/08/2016	Minor	Surface water
3081	71	3	S	Swindon	Southeast North - Reading	Swindon	27/08/2016	Minor	Surface water
3081	78	3	S	West Berkshire	Southeast North - Reading	W Berkshire	27/08/2016	Minor	Surface water
3079	56	3	S	Derby	Midlands - Solihull	Derby	27/08/2016	Minor	Surface water
3079	14	3	S	Derbyshire	Midlands - Solihull	Derbyshire	27/08/2016	Minor	Surface water
3079	57	3	S	Leicester	Midlands - Solihull	Leicester	27/08/2016	Minor	Surface water
3079	26	3	S	Lincolnshire	Anglian - Peterborough	Lincolnshire	27/08/2016	Minor	Surface water
3079	83	3	S	Milton Keynes	Anglian - Peterborough	Milton Keynes	27/08/2016	Minor	Surface water
3079	27	3	S	Norfolk	Anglian - Peterborough	Norfolk	27/08/2016	Minor	Surface water
3079	28	3	S	Northamptonshire	Anglian - Peterborough	Northamptonshire	27/08/2016	Minor	Surface water
3079	59	3	S	Nottingham	Midlands - Solihull	Nottingham	27/08/2016	Minor	Surface water
3079	32	3	S	Oxfordshire	Southeast North - Reading	Oxfordshire	27/08/2016	Minor	Surface water
3079	72	3	S	Peterborough	Anglian - Peterborough	Peterborough	27/08/2016	Minor	Surface water
3079	71	3	S	Swindon	Southeast North - Reading	Swindon	27/08/2016	Minor	Surface water
3082	90	3	S	Conwy	Wales	Conwy	28/08/2016	Minor	Surface water
3082	13	3	S	Cumbria	Northwest - Warrington	Cumbria	28/08/2016	Minor	Surface water
3082	17	3	S	Durham	Northeast - Leeds	Durham	28/08/2016	Minor	Surface water
3082	89	3	S	Gwynedd	Wales	Gwynedd	28/08/2016	Minor	Surface water
3082	24	3	S	Lancashire	Northwest - Warrington	Lancashire	28/08/2016	Minor	Surface water
3082	43	3	S	Middlesbrough	Northeast - Leeds	Middlesbrough	28/08/2016	Minor	Surface water
3082	27	3	S	Norfolk	Anglian - Peterborough	Norfolk	28/08/2016	Minor	Surface water
3082	30	3	S	North Yorkshire	Northeast - Leeds	N Yorkshire	28/08/2016	Minor	Surface water
3082	29	3	S	Northumberland	Northeast - Leeds	Northumberland	28/08/2016	Minor	Surface water
3082	3	3	S	Tyne and Wear	Northeast - Leeds	Tyne and Wear	28/08/2016	Minor	Surface water
3084	97	3	S	Carmarthenshire	Wales	Carmarthenshire	03/09/2016	Minor	Surface water
3084	15	3	S	Devon	Southwest - Exeter	Devon	03/09/2016	Minor	Surface water
3084	103	3	S	Merthyr Tydfil	Wales	Merthyr Tydfil	03/09/2016	Minor	Surface water
3084	99	3	S	Neath Port Talbot	Wales	Neath Port Talbot	03/09/2016	Minor	Surface water
3084	94	3	S	Powys	Wales	Powys	03/09/2016	Minor	Surface water
3084	102	3	S	Rhondda, Cynon, Taff	Wales	Rhondda Cynon Taff	03/09/2016	Minor	Surface water
3084	98	3	S	Swansea	Wales	Swansea	03/09/2016	Minor	Surface water
3085	24	3	R	Lancashire	Northwest - Warrington	Lancashire	13/09/2016	Minor	River
3085	12	3	S	Cornwall and Isles of Scilly	Southwest - Exeter	Cornwall & Isles of Scilly	13/09/2016	Minor	Surface water
3085	17	3	S	Durham	Northeast - Leeds	Durham	13/09/2016	Minor	Surface water
3085	24	3	S	Lancashire	Northwest - Warrington	Lancashire	13/09/2016	Minor	Surface water
3085	62	3	S	Stoke-on-Trent	Midlands - Solihull	Stoke-on-Trent	13/09/2016	Minor	Surface water
3085	11	2	S	Cheshire	Northwest - Warrington	Cheshire	13/09/2016	Significant	Surface water
3085	12	2	S	Cornwall and Isles of Scilly	Southwest - Exeter	Cornwall & Isles of Scilly	13/09/2016	Significant	Surface water
3087	11	3	R	Cheshire	Northwest - Warrington	Cheshire	13/09/2016	Minor	River
3087	11	2	S	Cheshire	Northwest - Warrington	Cheshire	13/09/2016	Significant	Surface water
3088	11	2	S	Cheshire	Northwest - Warrington	Cheshire	13/09/2016	Significant	Surface water
3089	35	2	S	Staffordshire	Midlands - Solihull	Staffordshire	13/09/2016	Significant	Surface water
3090	14	2	S	Derbyshire	Midlands - Solihull	Derbyshire	13/09/2016	Significant	Surface water
3091	30	2	S	North Yorkshire	Northeast - Leeds	N Yorkshire	13/09/2016	Significant	Surface water
3092	24	2	S	Lancashire	Northwest - Warrington	Lancashire	13/09/2016	Significant	Surface water
3095	1	2	S	Merseyside	Northwest - Warrington	Merseyside	13/09/2016	Significant	Surface water
3095	5	2	S	West Yorkshire	Northeast - Leeds	W Yorkshire	13/09/2016	Significant	Surface water
3095	7	2	S	Greater Manchester	Northwest - Warrington	Gtr Manchester	13/09/2016	Significant	Surface water
3095	11	2	S	Cheshire	Northwest - Warrington	Cheshire	13/09/2016	Significant	Surface water
3095	13	2	S	Cumbria	Northwest - Warrington	Cumbria	13/09/2016	Significant	Surface water
3095	24	2	S	Lancashire	Northwest - Warrington	Lancashire	13/09/2016	Significant	Surface water
3095	47	2	S	Halton	Northwest - Warrington	Halton	13/09/2016	Significant	Surface water
3095	48	2	S	Warrington	Northwest - Warrington	Warrington	13/09/2016	Significant	Surface water
3095	49	2	S	Blackburn with Darwen	Northwest - Warrington	Blackburn with Darwen	13/09/2016	Significant	Surface water
3095	50	2	S	Blackpool	Northwest - Warrington	Blackpool	13/09/2016	Significant	Surface water
3085	7	2	S	Greater Manchester	Northwest - Warrington	Gtr Manchester	13/09/2016	Significant	Surface water
3085	24	2	S	Lancashire	Northwest - Warrington	Lancashire	13/09/2016	Significant	Surface water
3096	6	3	S	Greater London	Southeast North - Reading	Gtr London	15/09/2016	Minor	Surface water
3096	79	3	S	Reading	Southeast North - Reading	Reading	15/09/2016	Minor	Surface water
3096	78	3	S	West Berkshire	Southeast North - Reading	W Berkshire	15/09/2016	Minor	Surface water
3097	21	3	S	Hampshire	Southeast South - Worthing	Hampshire	15/09/2016	Minor	Surface water
3098	69	3	S	Bournemouth	Southwest - Exeter	Bournemouth	16/09/2016	Minor	Surface water
3098	10	3	S	Cambridgeshire	Anglian - Peterborough	Cambridgeshire	16/09/2016	Minor	Surface water
3098	16	3	S	Dorset	Southwest - Exeter	Dorset	16/09/2016	Minor	Surface water
3098	21	3	S	Hampshire	Southeast South - Worthing	Hampshire	16/09/2016	Minor	Surface water
3098	27	3	S	Norfolk	Anglian - Peterborough	Norfolk	16/09/2016	Minor	Surface water
3098	32	3	S	Oxfordshire	Southeast North - Reading	Oxfordshire	16/09/2016	Minor	Surface water
3098	37	3	S	Surrey	Southeast North - Reading	Surrey	16/09/2016	Minor	Surface water
3098	78	3	S	West Berkshire	Southeast North - Reading	W Berkshire	16/09/2016	Minor	Surface water
3098	81	3	S	Windsor and Maidenhead	Southeast North - Reading	Windsor and Maidenhead	16/09/2016	Minor	Surface water
3098	82	3	S	Wokingham	Southeast North - Reading	Wokingham	16/09/2016	Minor	Surface water
3098	16	2	S	Dorset	Southwest - Exeter	Dorset	16/09/2016	Significant	Surface water
3098	6	2	S	Greater London	Southeast North - Reading	Gtr London	16/09/2016	Significant	Surface water
3098	22	2	S	Hertfordshire	Southeast North - Reading	Hertfordshire	16/09/2016	Significant	Surface water
3098	32	2	S	Oxfordshire	Southeast North - Reading	Oxfordshire	16/09/2016	Significant	Surface water
3098	78	2	S	West Berkshire	Southeast North - Reading	W Berkshire	16/09/2016	Significant	Surface water
3098	81	2	S	Windsor and Maidenhead	Southeast North - Reading	Windsor and Maidenhead	16/09/2016	Significant	Surface water
3099	8	3	S	Bedfordshire	Anglian - Peterborough	Bedfordshire	16/09/2016	Minor	Surface water
3099	77	3	S	Bracknell Forest	Southeast North - Reading	Bracknell Forest	16/09/2016	Minor	Surface water
3099	9	3	S	Buckinghamshire	Southeast North - Reading	Buckinghamshire	16/09/2016	Minor	Surface water
3099	10	3	S	Cambridgeshire	Anglian - Peterborough	Cambridgeshire	16/09/2016	Minor	Surface water
3099	19	3	S	Essex	Anglian - Peterborough	Essex	16/09/2016	Minor	Surface water
3099	6	3	S	Greater London	Southeast North - Reading	Gtr London	16/09/2016	Minor	Surface water
3099	21	3	S	Hampshire	Southeast South - Worthing	Hampshire	16/09/2016	Minor	Surface water
3099	22	3	S	Hertfordshire	Southeast North - Reading	Hertfordshire	16/09/2016	Minor	Surface water
3099	23	3	S	Kent	Southeast South - Worthing	Kent	16/09/2016	Minor	Surface water
3099	73	3	S	Luton	Southeast North - Reading	Luton	16/09/2016	Minor	Surface water
3099	76	3	S	Medway	Southeast South - Worthing	Medway	16/09/2016	Minor	Surface water
3099	83	3	S	Milton Keynes	Anglian - Peterborough	Milton Keynes	16/09/2016	Minor	Surface water
3099	27	3	S	Norfolk	Anglian - Peterborough	Norfolk	16/09/2016	Minor	Surface water
3099	32	3	S	Oxfordshire	Southeast North - Reading	Oxfordshire	16/09/2016	Minor	Surface water
3099	79	3	S	Reading	Southeast North - Reading	Reading	16/09/2016	Minor	Surface water
3099	80	3	S	Slough	Southeast North - Reading	Slough	16/09/2016	Minor	Surface water
3099	74	3	S	Southend-on-Sea	Anglian - Peterborough	Southend-on-Sea	16/09/2016	Minor	Surface water
3099	36	3	S	Suffolk	Anglian - Peterborough	Suffolk	16/09/2016	Minor	Surface water
3099	37	3	S	Surrey	Southeast North - Reading	Surrey	16/09/2016	Minor	Surface water
3099	75	3	S	Thurrock	Anglian - Peterborough	Thurrock	16/09/2016	Minor	Surface water
3099	78	3	S	West Berkshire	Southeast North - Reading	W Berkshire	16/09/2016	Minor	Surface water
3099	81	3	S	Windsor and Maidenhead	Southeast North - Reading	Windsor and Maidenhead	16/09/2016	Minor	Surface water
3099	82	3	S	Wokingham	Southeast North - Reading	Wokingham	16/09/2016	Minor	Surface water
3100	15	3	S	Devon	Southwest - Exeter	Devon	24/09/2016	Minor	Surface water
3100	67	3	S	Plymouth	Southwest - Exeter	Plymouth	24/09/2016	Minor	Surface water
3100	109	3	S	Cardiff	Wales	Cardiff	24/09/2016	Minor	Surface water
3101	7	3	S	Greater Manchester	Northwest - Warrington	Gtr Manchester	30/09/2016	Minor	Surface water
3102	10	3	S	Cambridgeshire	Anglian - Peterborough	Cambridgeshire	01/10/2016	Minor	Surface water
3102	23	3	S	Kent	Southeast South - Worthing	Kent	01/10/2016	Minor	Surface water
3102	98	3	S	Swansea	Wales	Swansea	01/10/2016	Minor	Surface water
3104	20	3	C	Gloucestershire	Midlands - Solihull	Gloucestershire	16/10/2016	Minor	Coastal \ tidal
3104	60	3	C	Herefordshire	Midlands - Solihull	Herefordshire	16/10/2016	Minor	Coastal \ tidal
3103	16	3	S	Dorset	Southwest - Exeter	Dorset	16/10/2016	Minor	Surface water
3103	39	3	S	West Sussex	Southeast South - Worthing	W Sussex	16/10/2016	Minor	Surface water
3106	16			Dorset	Southwest - Exeter	Dorset	16/10/2016
3106	40			Wiltshire	Southwest - Exeter	Wiltshire	16/10/2016
3107	15			Devon	Southwest - Exeter	Devon	17/10/2016
3105	15	3	C	Devon	Southwest - Exeter	Devon	17/10/2016	Minor	Coastal \ tidal
3110	15	3	R	Devon	Southwest - Exeter	Devon	23/10/2016	Minor	River
3108	12	3	S	Cornwall and Isles of Scilly	Southwest - Exeter	Cornwall & Isles of Scilly	24/10/2016	Minor	Surface water
3108	67	3	S	Plymouth	Southwest - Exeter	Plymouth	24/10/2016	Minor	Surface water
3109	15	2	S	Devon	Southwest - Exeter	Devon	27/10/2016	Significant	Surface water
3111	18			East Sussex	Southeast South - Worthing	E Sussex	04/11/2016
3111	37			Surrey	Southeast North - Reading	Surrey	04/11/2016
3112	7	3	S	Greater Manchester	Northwest - Warrington	Gtr Manchester	12/11/2016	Minor	Surface water
3113	35			Staffordshire	Midlands - Solihull	Staffordshire	17/11/2016
3114	15	2	R	Devon	Southwest - Exeter	Devon	19/11/2016	Significant	River
3114	99	3	S	Neath Port Talbot	Wales	Neath Port Talbot	19/11/2016	Minor	Surface water
3114	15	2	S	Devon	Southwest - Exeter	Devon	19/11/2016	Significant	Surface water
3114	16	3	C	Dorset	Southwest - Exeter	Dorset	19/11/2016	Minor	Coastal \ tidal
3114	21	3	C	Hampshire	Southeast South - Worthing	Hampshire	19/11/2016	Minor	Coastal \ tidal
3116	64	2	S	Bristol, City of	Southwest - Exeter	Bristol	21/11/2016	Significant	Surface water
3117	14	3	S	Derbyshire	Midlands - Solihull	Derbyshire	21/11/2016	Minor	Surface water
3117	14	2	S	Derbyshire	Midlands - Solihull	Derbyshire	21/11/2016	Significant	Surface water
3125	5	3	R	West Yorkshire	Northeast - Leeds	W Yorkshire	21/11/2016	Minor	River
3115	30	3	S	North Yorkshire	Northeast - Leeds	N Yorkshire	21/11/2016	Minor	Surface water
3125	5	3	S	West Yorkshire	Northeast - Leeds	W Yorkshire	21/11/2016	Minor	Surface water
3126	24	3	S	Lancashire	Northwest - Warrington	Lancashire	21/11/2016	Minor	Surface water
3122	7	2	R	Greater Manchester	Northwest - Warrington	Gtr Manchester	21/11/2016	Significant	River
3122	7	2	S	Greater Manchester	Northwest - Warrington	Gtr Manchester	21/11/2016	Significant	Surface water
3123	7	3	R	Greater Manchester	Northwest - Warrington	Gtr Manchester	21/11/2016	Minor	River
3124	7	3	R	Greater Manchester	Northwest - Warrington	Gtr Manchester	21/11/2016	Minor	River
3124	7	3	S	Greater Manchester	Northwest - Warrington	Gtr Manchester	21/11/2016	Minor	Surface water
3124	7	2	S	Greater Manchester	Northwest - Warrington	Gtr Manchester	21/11/2016	Significant	Surface water
3121	15	3	R	Devon	Southwest - Exeter	Devon	21/11/2016	Minor	River
3121	15	2	R	Devon	Southwest - Exeter	Devon	21/11/2016	Significant	River
3121	15	2	S	Devon	Southwest - Exeter	Devon	21/11/2016	Significant	Surface water
3118	16	3	S	Dorset	Southwest - Exeter	Dorset	21/11/2016	Minor	Surface water
3118	51	3	S	Kingston upon Hull, City of	Northeast - Leeds	Kingston upon Hull	21/11/2016	Minor	Surface water
3118	34	3	S	Somerset	Southwest - Exeter	Somerset	21/11/2016	Minor	Surface water
3118	65	2	S	North Somerset	Southwest - Exeter	N Somerset	21/11/2016	Significant	Surface water
3118	30	2	S	North Yorkshire	Northeast - Leeds	N Yorkshire	21/11/2016	Significant	Surface water
3118	2	2	S	South Yorkshire	Northeast - Leeds	S Yorkshire	21/11/2016	Significant	Surface water
3118	5	2	S	West Yorkshire	Northeast - Leeds	W Yorkshire	21/11/2016	Significant	Surface water
3119	100	3	S	Bridgend	Wales	Bridgend	21/11/2016	Minor	Surface water
3119	109	3	S	Cardiff	Wales	Cardiff	21/11/2016	Minor	Surface water
3119	97	3	S	Carmarthenshire	Wales	Carmarthenshire	21/11/2016	Minor	Surface water
3119	89	3	S	Gwynedd	Wales	Gwynedd	21/11/2016	Minor	Surface water
3119	99	3	S	Neath Port Talbot	Wales	Neath Port Talbot	21/11/2016	Minor	Surface water
3119	96	3	S	Pembrokeshire	Wales	Pembrokeshire	21/11/2016	Minor	Surface water
3119	102	3	S	Rhondda, Cynon, Taff	Wales	Rhondda Cynon Taff	21/11/2016	Minor	Surface water
3119	98	3	S	Swansea	Wales	Swansea	21/11/2016	Minor	Surface water
3119	101	3	S	The Vale of Glamorgan	Wales	Vale of Glamorgan	21/11/2016	Minor	Surface water
3120	34	3	R	Somerset	Southwest - Exeter	Somerset	21/11/2016	Minor	River
3120	34	2	S	Somerset	Southwest - Exeter	Somerset	21/11/2016	Significant	Surface water
3127	15	3	R	Devon	Southwest - Exeter	Devon	22/11/2016	Minor	River
3127	30	3	R	North Yorkshire	Northeast - Leeds	N Yorkshire	22/11/2016	Minor	River
3127	29	3	R	Northumberland	Northeast - Leeds	Northumberland	22/11/2016	Minor	River
3127	5	3	R	West Yorkshire	Northeast - Leeds	W Yorkshire	22/11/2016	Minor	River
3127	55	3	R	York	Northeast - Leeds	York	22/11/2016	Minor	River
3128	55	3	R	York	Northeast - Leeds	York	23/11/2016	Minor	River
